# Supplementary material for: Regulatory perturbations of ribosome allocation in bacteria reshape the growth proteome with a trade-off in adaptation capacity
Source: iScience. 2022 Feb 7;25(3):103879. doi: 10.1016/j.isci.2022.103879 (PMC8866900; doi:10.1016/j.isci.2022.103879)
Supplement: Data S1. Growth rates, % change, and significance, related to Figure 1 — The growth rates from plate assays in rich and minimal media are presented (growth rate comparisons, rplI:msfGFP fluorescence, rRNA, glucose-acetate shift growth rate and time of max. growth rate comparisons, glucose quantification, PaceB activity slopes, and isocost line data). The % change compared to the WT was calculated and the statistical significance were determined at 95% confidence [file mmc2.xlsx]

## Sheet: Growth rate comparisons
			LB + Glucose					Glc + Casaa					Glucose					Arabinose					Galactose
Plate assays	Strain	rrn copies	Mean	SD	n	Significant (p = 95%)	% difference to WT	Mean	SD	n	% difference to WT	Significant (p = 95%)	Mean	SD	n	% difference to WT	Significant (p = 95%)	Mean	SD	n	% difference to WT	Significant (p = 95%)	Mean	SD	n	% difference to WT	Significant (p = 95%)
	MG1655	7	1.6767	0.0107934	9	-	-	1.19676	0.0096244	9	-	-	0.69743	0.0016345	9	-	-	0.683145	0.00063	9	-	-	0.369074	0.0576639	9	-	-
	SQ37	6	1.55759	0.0105944	9	Yes	-7.10356	1.1248	0.0326669	9	-6.01292	Yes	0.673236	0.0012424	9	-3.46896	Yes	0.730644	0.001	9	6.95305	Yes	0.359315	0.0260352	9	-2.64408	Yes
	SQ40	5	1.49878	0.0164914	9	Yes	-10.6108	1.14529	0.0396427	9	-4.30046	Yes	0.730573	0.0016343	9	4.75216	Yes	0.760676	0.0016051	9	11.3491	Yes	0.399644	0.0266117	9	8.28301	Yes
	SQ49	4	1.43197	0.0143356	9	Yes	-14.5957	1.1658	0.0113791	9	-2.58649	Yes	0.728711	0.0024876	9	4.48512	Yes	0.771726	0.0020048	9	12.9668	Yes	0.444352	0.0261387	9	20.3967	Yes
	SQ53	3	0.956433	0.00403357	9	Yes	-42.9572	1.04673	0.0044339	9	-12.5364	Yes	0.817349	0.0293932	9	17.1945	Yes	0.745381	0.0028459	9	9.11024	Yes	0.422646	0.0253494	9	14.5154	Yes
	SQ78	3	0.998153	0.00495897	9	Yes	-40.469	1.02237	0.0089478	9	-14.5716	Yes	0.741973	0.000322	9	6.38672	Yes	0.766406	0.0093926	9	12.1879	Yes	0.422575	0.00766159	9	14.4961	Yes
	SQ88	2	0.97826	0.00977282	9	Yes	-41.6555	0.745463	0.0313874	9	-37.7098	Yes	0.673541	0.0131725	9	-3.42523	Yes	0.563731	0.0017454	9	-17.48	Yes	0.422435	0.00690652	9	14.4582	Yes
	SQ110	1	0.724937	0.0118589	9	Yes	-56.7639	0.417591	0.027065	9	-65.1064	Yes	0.383771	0.003501	9	-44.9735	Yes	0.131153	0.0310362	9	-80.8015	Yes	0.190135	0.00538516	9	-48.4833	Yes
	rpoBE546V	7	1.14538	0.015959	9	Yes	-31.688						0.808772	0.019744	9	15.9646	Yes
	rpoBE672K	7	1.05758	0.017456	9	Yes	-36.9246							0.010689	9	-100	Yes

## Sheet: rplImsfGFP  OD
	MG1655				SQ37 (D1)				SQ40 (D2)				SQ53 (D4 a)				SQ78(D4 b)				rpoBE546V
Medium	Growth rate, 1/h	SD	rplI:msfGFP/OD	SD	Growth rate, 1/h	SD	rplI:msfGFP/OD	SD	Growth rate, 1/h	SD	rplI:msfGFP/OD	SD	Growth rate, 1/h	SD	rplI:msfGFP/OD	SD	Growth rate, 1/h	SD	rplI:msfGFP/OD	SD	Growth rate, 1/h	SD	rplI:msfGFP/OD	SD
LB + Glc	1.677	0.011	90405.3	3404.81	1.558	0.011	86417.1	1667.66	1.499	0.016	85960.6	1885.31	0.956	0.004	88265	1435.7	0.998	0.005	79560.2	2189.4	1.145	0.016	91249	2543.83
Glc + casaa	1.197	0.01	79483.9	2799.75	1.125	0.033	82152.1	561.819	1.145	0.04	81121.5	2308.34	1.047	0.004	80707.3	407.061	1.022	0.009	76407.2	1280	1.15109	0.0218632	91879.9	691.422
Glc	0.697	0.002	60764.5	282.498	0.673	0.001	62183.8	725.792	0.731	0.002	62676.1	111.871	0.817	0.029	65054.9	283.199	0.742	0	63624.5	287.057	0.809	0.02	64906.5	389.718
Ara	0.683	0.001	58755	481.474	0.731	0	62368.3	215.42	0.761	0.002	63547.3	671.765	0.745	0.003	64040.3	447.073	0.766	0.009	64573.2	887.337	0.719223	0.0034641	65615.3	735.976
Gluconate	0.588619	0.0231733	61472.1	727.995	0.597801	0.00424264	63757	1000.75	0.691879	0.00574456	62188.5	478.537	0.653349	0.00547722	61617.3	716.955	0.797488	0.0111355	64820.7	469.193	0.744226	0.0111355	67020.6	676.273
Fructose	0.501907	0.00556776	47014.8	688.475	0.539112	0.006	48156.3	1026.9	0.569309	0.0163095	49381.3	152.82	0.568636	0.0136382	49420.9	193.102	0.525458	0.0083666	49192.6	1249.2	0.624725	0.00994987	52096.8	541.219
Xylose	0.503312	0.0043589	59902.7	739.189	0.554084	0.00812404	60182.4	835.954	0.603072	0.00734847	60284.8	316.937	0.56153	0.00911043	58529.3	597.287	0.582237	0.00565685	58481.1	281.203	0.625437	0.00793725	62387.2	779.756
Glycerol	0.512618	0.0181659	55937.2	412.083	0.510549	0.0122066	61347.8	231.812	0.634232	0.0247386	66333.6	817.927	0.614333	0.0155242	67732.8	207.577	0.58937	0.0116189	61269.7	197.61	0.598989	0.0114018	63071.4	679.218
Galactose	0.369	0.058	53617.2	743.538	0.359	0.026	56321	241.598	0.4	0.027	59791.1	586.138	0.423	0.025	60727.4	1121.48	0.423	0.008	60867.4	295.308	0.485795	0.00538516	59058.8	874.678
Succinate	0.45915	0.00883176	49016.5	466.54	0.523235	0.0113137	53174	1081.4	0.55635	0.00583095	48958.3	170.199	0.568877	0.011225	49665.9	266.43	0.571861	0.00489898	49605.3	271.334	0.523553	0.00894427	55506.8	791.506
Acetate	0.280814	0.00574456	48260.9	719.716	0.252809	0.0240832	49183.9	1406.57	0.328784	0.0328786	47104.6	789.64	0.287048	0.00812404	46293.7	1609.63	0.283879	0.0069282	48248.4	741.98	0.255105	0.0110905	49515.3	324.027

## Sheet: %rRNA
Medium	Strain	Mean %rRNA	SD	n	Significant (p = 95%)
LB + Glucose	MG1655	85.5393	2.49052	3	-
	SQ53	84.0107	6.06657	3	No
	SQ78	77.4263	1.56989	3	No
	rpoBE546V	82.5924	1.91476	3	No
	rpoBE672K	84.7406	3.3135	3	No
Glucose	MG1655	72.2487	2.8235	3	-
	SQ53	74.9629	3.919	3	No
	SQ78	72.348	1.5309	3	No
	rpoBE546V	76.6123	0.857218	3	No
	rpoBE672K	79.6592	1.1525	3	Yes

## Sheet: Glucose-acetate shifts
M9 glucose	MG1655		SQ37		SQ40		SQ49		SQ53		SQ78		SQ88		SQ110		rpoB546		rpoB672
	Mean	SD	Mean	SD	Mean	SD	Mean	SD	Mean	SD	Mean	SD	Mean	SD	Mean	SD	Mean	SD	Mean	SD
µ1	0.697	0.002	0.673	0.001	0.731	0.002	0.729	0.002	0.817	0.029	0.742	0.001	0.674	0.013	0.384	0.004	0.809	0.02	0.811	0.011
µ2	0.133	0.013	0.078	0.007	0.077	0.009	0.057	0.002	0.039	0.002	0.051	0.001	0.064	0.002	0	0	0.037	0.004	0.09	0.002
Time of µ1	2.556	0.193	3.222	0.192	3.222	0.192	3.667	0	2.333	0.334	3.111	0.192	3.444	0.962	18.445	0.694	5.555	0.385	5.555	0.385
Time of µ2	9.111	0.192	10.556	0.193	11.444	0.509	13.333	0.882	19.444	1.262	13.889	0.385	15	0.667	0	0	14.445	0.385	12.667	0

## Sheet: Glucose quantification
		MG1655		SQ53		SQ78
Glucose, g/L	Time, h	Mean, g/L	SD	Mean, g/L	SD	Mean, g/L	SD
	0	4	0.02	4.01	0.01	4.03	0.03
	7	3.11	0.1417	2.32	0.1732	2.413	0.0808
	8	1.7133	0.03785	1.326	0.205	1.13	0.173
	9	0.145	0.01697	0.0153	0.0133	0	0
	10	0	0	0	0	0	0

## Sheet: PaceB_GFP activity slopes
M9 glucose	MG1655		SQ53		SQ78		rpoB546		rpoB672
Towards max.	-18990	1668	-46997	1900	-41676	2052	-31365	1019	-26062	1002
Towards shift	30371	2174	24243	2594	23137	2513	26461	1819	16666	1561

## Sheet: Isocost Lines
M9 Glucose	RFP	SD	GFP	SD
MG1655	257.667	14.2244	1542.33	16.1658
	3406	89.0618	1199.67	30.2875
	4813.67	53.2666	917.333	6.80686
	5883	84.3267	600.667	12.2202
SQ53	185.667	12.5033	1094.33	17.5024
	839.333	21.0792	937	5.2915
	3237.67	67.0025	669.333	5.1316
	3929.33	46.0036	490.667	10.116
rpoBE672K	192.667	10.2632	666.667	11.8462
	1216.33	19.8578	538.667	7.23418
	2668	101.059	280.667	5.50757
	2955.33	31.5648	223.667	10.0167
