# Supplementary material for: Regulatory perturbations of ribosome allocation in bacteria reshape the growth proteome with a trade-off in adaptation capacity
Source: iScience. 2022 Feb 7;25(3):103879. doi: 10.1016/j.isci.2022.103879 (PMC8866900; doi:10.1016/j.isci.2022.103879)
Supplement: Data S2. Differentially expressed genes and categorization, related to Figure 4 — RNAseq data and functional categories of DEG of SQ53 and rpoBE672K grown in glucose minimal medium [file mmc3.xlsx]

## Sheet: SQ53_All_genes_cufflinks
test_id	gene_id	Gene	locus	sample_1	sample_2	status	value_1	value_2	log2 Fold change	test_stat	p value (CuffDiff)	q value	significant
	-	insO	NC_000913.3:4507196-4509793	WT	SQ53	OK	608.999	811.4	0.413974	0.675987	0.34725	0.994614	no
gene-b0001	gene-b0001	thrL	NC_000913.3:189-255	WT	SQ53	NOTEST	0	0	0	0	1	1	no
gene-b0002	gene-b0002	thrA	NC_000913.3:336-2799	WT	SQ53	OK	1381.46	4245.26	1.61966	1.61835	0.02055	0.753851	no
gene-b0003	gene-b0003	thrB	NC_000913.3:2800-3733	WT	SQ53	OK	1793.03	5711.2	1.67139	1.99568	0.0059	0.381155	no
gene-b0004	gene-b0004	thrC	NC_000913.3:3733-5020	WT	SQ53	OK	1010.84	3540.2	1.80828	2.16071	0.0035	0.261885	no
gene-b0005	gene-b0005	yaaX	NC_000913.3:5233-5530	WT	SQ53	OK	56.7252	180.693	1.67148	1.19688	0.09865	0.994614	no
gene-b0006	gene-b0006	yaaA	NC_000913.3:5682-6459	WT	SQ53	OK	109.183	100.089	-0.125468	-0.159683	0.81575	0.995404	no
gene-b0007	gene-b0007	yaaJ	NC_000913.3:6528-7959	WT	SQ53	OK	51.1794	30.5166	-0.745968	-0.83759	0.2375	0.994614	no
gene-b0008	gene-b0008	talB	NC_000913.3:8237-9191	WT	SQ53	OK	666.703	876.675	0.394998	0.586375	0.40765	0.994614	no
gene-b0009	gene-b0009	mog	NC_000913.3:9305-9893	WT	SQ53	OK	112.764	136.048	0.270806	0.283506	0.69365	0.994614	no
gene-b0010	gene-b0010	satP	NC_000913.3:9927-10494	WT	SQ53	OK	27.614	22.6917	-0.283235	-0.210403	0.76495	0.994614	no
gene-b0011	gene-b0011	yaaW	NC_000913.3:10642-11356	WT	SQ53	OK	57.5421	35.4529	-0.698712	-0.609666	0.35805	0.994614	no
gene-b0012	gene-b0012	mbiA	NC_000913.3:10642-11356	WT	SQ53	OK	7.65003	1.02408	-2.90114	-0.518886	0.4549	0.994614	no
gene-b0013	gene-b0013	yaaI	NC_000913.3:11381-11786	WT	SQ53	OK	13.6605	7.19496	-0.924949	-0.478415	0.479	0.994614	no
gene-b0014	gene-b0014	dnaK	NC_000913.3:12162-14079	WT	SQ53	OK	1202.1	1525.56	0.343785	0.406693	0.54975	0.994614	no
gene-b0015	gene-b0015	dnaJ	NC_000913.3:14167-15298	WT	SQ53	OK	544.371	838.146	0.622612	0.940309	0.18005	0.994614	no
gene-b0016	gene-b0016	insL-1	NC_000913.3:15444-16557	WT	SQ53	OK	98.6792	163.778	0.730924	1.20532	0.0872	0.994614	no
gene-b0018	gene-b0018	mokC	NC_000913.3:16750-17006	WT	SQ53	OK	127.883	92.5336	-0.466771	-0.250345	0.69985	0.994614	no
gene-b0019	gene-b0019	nhaA	NC_000913.3:17488-18655	WT	SQ53	OK	331.009	203.117	-0.70456	-1.21214	0.0839	0.994614	no
gene-b0020	gene-b0020	nhaR	NC_000913.3:18714-19620	WT	SQ53	OK	75.4554	55.6788	-0.438497	-0.479434	0.4817	0.994614	no
gene-b0021	gene-b0021	insB-1	NC_000913.3:19810-20508	WT	SQ53	OK	23.7807	19.4066	-0.293241	-0.175084	0.79455	0.994614	no
gene-b0022	gene-b0022	insA-1	NC_000913.3:19810-20508	WT	SQ53	OK	25.2464	8.06606	-1.64614	-0.386386	0.5632	0.994614	no
gene-b0023	gene-b0023	rpsT	NC_000913.3:20814-21078	WT	SQ53	OK	96.9216	267.391	1.46406	1.06679	0.14395	0.994614	no
gene-b0024	gene-b0024	yaaY	NC_000913.3:21180-21399	WT	SQ53	OK	28.866	28.852	-0.000699784	-0.000455382	0.94045	0.997527	no
gene-b0025	gene-b0025	ribF	NC_000913.3:21406-22348	WT	SQ53	OK	470.123	538.504	0.195918	0.321341	0.649	0.994614	no
gene-b0026	gene-b0026	ileS	NC_000913.3:22390-25701	WT	SQ53	OK	433.009	624.584	0.5285	0.63408	0.37085	0.994614	no
gene-b0027	gene-b0027	lspA	NC_000913.3:22390-25701	WT	SQ53	OK	118.242	124.221	0.0711698	0.0134201	0.9708	0.998966	no
gene-b0028	gene-b0028	fkpB	NC_000913.3:25825-26275	WT	SQ53	OK	202.367	331.952	0.714003	0.890341	0.2062	0.994614	no
gene-b0029	gene-b0029	ispH	NC_000913.3:26276-27227	WT	SQ53	OK	211.581	271.916	0.361948	0.642964	0.3532	0.994614	no
gene-b0030	gene-b0030	rihC	NC_000913.3:27292-28207	WT	SQ53	OK	26.5434	24.3706	-0.123208	-0.103643	0.86955	0.996416	no
gene-b0031	gene-b0031	dapB	NC_000913.3:28373-29195	WT	SQ53	OK	724.152	866.414	0.258765	0.408351	0.5546	0.994614	no
gene-b0032	gene-b0032	carA	NC_000913.3:29650-30799	WT	SQ53	OK	1074.22	1626.9	0.598831	0.766624	0.25965	0.994614	no
gene-b0033	gene-b0033	carB	NC_000913.3:30816-34038	WT	SQ53	OK	1254.93	1902.93	0.600613	0.620194	0.37995	0.994614	no
gene-b0034	gene-b0034	caiF	NC_000913.3:34299-34695	WT	SQ53	OK	296.868	468.201	0.657308	0.826588	0.24225	0.994614	no
gene-b0035	gene-b0035	caiE	NC_000913.3:34780-35371	WT	SQ53	OK	63.6968	36.4541	-0.805138	-0.630666	0.34665	0.994614	no
gene-b0036	gene-b0036	caiD	NC_000913.3:35376-36162	WT	SQ53	OK	36.8877	23.1108	-0.674573	-0.474872	0.5168	0.994614	no
gene-b0037	gene-b0037	caiC	NC_000913.3:36270-37824	WT	SQ53	OK	38.519	26.3845	-0.545881	-0.608308	0.39465	0.994614	no
gene-b0038	gene-b0038	caiB	NC_000913.3:37897-39115	WT	SQ53	OK	35.919	27.7045	-0.374625	-0.345424	0.63405	0.994614	no
gene-b0039	gene-b0039	caiA	NC_000913.3:39243-40386	WT	SQ53	OK	42.7536	30.3777	-0.493034	-0.470234	0.48885	0.994614	no
gene-b0040	gene-b0040	caiT	NC_000913.3:40416-41931	WT	SQ53	OK	23.1307	12.3882	-0.90084	-0.727231	0.28465	0.994614	no
gene-b0041	gene-b0041	fixA	NC_000913.3:42402-43173	WT	SQ53	OK	18.2666	8.1402	-1.16607	-0.652883	0.3371	0.994614	no
gene-b0042	gene-b0042	fixB	NC_000913.3:43187-44129	WT	SQ53	OK	24.0349	10.4971	-1.19515	-0.86422	0.2061	0.994614	no
gene-b0043	gene-b0043	fixC	NC_000913.3:44179-45750	WT	SQ53	OK	35.2433	14.9861	-1.23372	-1.04954	0.1364	0.994614	no
gene-b0044	gene-b0044	fixX	NC_000913.3:44179-45750	WT	SQ53	OK	63.7604	58.8555	-0.115484	-0.0399615	0.87305	0.996416	no
gene-b0045	gene-b0045	yaaU	NC_000913.3:45806-47138	WT	SQ53	OK	29.0037	12.4044	-1.22539	-1.02569	0.151	0.994614	no
gene-b0046	gene-b0046	kefF	NC_000913.3:47245-49631	WT	SQ53	OK	103.386	67.0486	-0.624758	-0.381933	0.5974	0.994614	no
gene-b0047	gene-b0047	kefC	NC_000913.3:47245-49631	WT	SQ53	OK	84.3928	57.1529	-0.562293	-0.872821	0.21435	0.994614	no
gene-b0048	gene-b0048	folA	NC_000913.3:49822-50302	WT	SQ53	OK	264.072	301.281	0.190177	0.261054	0.7135	0.994614	no
gene-b0049	gene-b0049	apaH	NC_000913.3:50379-51222	WT	SQ53	OK	131.533	117.649	-0.160931	-0.238124	0.7237	0.994614	no
gene-b0050	gene-b0050	apaG	NC_000913.3:51228-51606	WT	SQ53	OK	166.201	168.417	0.0191051	0.0172053	0.9792	0.998966	no
gene-b0051	gene-b0051	rsmA	NC_000913.3:51608-54702	WT	SQ53	OK	146.735	148.781	0.0199804	0.00954355	0.6608	0.994614	no
gene-b0052	gene-b0052	pdxA	NC_000913.3:51608-54702	WT	SQ53	OK	300.746	324.213	0.108397	0.0782773	0.9094	0.996416	no
gene-b0053	gene-b0053	surA	NC_000913.3:51608-54702	WT	SQ53	OK	363.541	506.193	0.477569	0.517234	0.4633	0.994614	no
gene-b0054	gene-b0054	lptD	NC_000913.3:54754-57109	WT	SQ53	OK	453.992	513.081	0.176521	0.233265	0.72975	0.994614	no
gene-b0055	gene-b0055	djlA	NC_000913.3:57363-58179	WT	SQ53	OK	159.87	173.924	0.121555	0.196891	0.78015	0.994614	no
gene-b0056	gene-b0056	yabP	NC_000913.3:58473-59279	WT	SQ53	OK	223.737	219.829	-0.0254224	-0.040094	0.9519	0.998966	no
gene-b0057	gene-b0057	yabQ	NC_000913.3:58473-59279	WT	SQ53	OK	327.417	130.346	-1.32879	-0.157529	0.54825	0.994614	no
gene-b0058	gene-b0058	rluA	NC_000913.3:59686-60346	WT	SQ53	OK	130.014	151.127	0.217099	0.28222	0.68435	0.994614	no
gene-b0059	gene-b0059	rapA	NC_000913.3:60357-63264	WT	SQ53	OK	77.6448	101.457	0.385906	0.66949	0.3399	0.994614	no
gene-b0060	gene-b0060	polB	NC_000913.3:63428-65780	WT	SQ53	OK	46.3269	32.4892	-0.511889	-0.794017	0.2461	0.994614	no
gene-b0061	gene-b0061	araD	NC_000913.3:65854-66550	WT	SQ53	OK	18.5896	6.5435	-1.50636	-0.773708	0.297	0.994614	no
gene-b0062	gene-b0062	araA	NC_000913.3:66834-68337	WT	SQ53	OK	19.094	9.68571	-0.979188	-0.776359	0.28475	0.994614	no
gene-b0063	gene-b0063	araB	NC_000913.3:68347-70048	WT	SQ53	OK	20.6968	7.87098	-1.39479	-1.18148	0.1055	0.994614	no
gene-b0064	gene-b0064	araC	NC_000913.3:70386-71265	WT	SQ53	OK	284.592	308.161	0.114786	0.199814	0.77075	0.994614	no
gene-b0065	gene-b0065	yabI	NC_000913.3:71350-72115	WT	SQ53	OK	107.369	97.7483	-0.135433	-0.17146	0.8005	0.994614	no
gene-b0066	gene-b0066	thiQ	NC_000913.3:72228-75480	WT	SQ53	OK	214.108	307.571	0.522577	0.391812	0.58545	0.994614	no
gene-b0067	gene-b0067	thiP	NC_000913.3:72228-75480	WT	SQ53	OK	78.0184	94.8876	0.282406	0.219521	0.75595	0.994614	no
gene-b0068	gene-b0068	thiB	NC_000913.3:72228-75480	WT	SQ53	OK	302.926	407.986	0.429555	0.495207	0.47845	0.994614	no
gene-b0069	gene-b0069	sgrR	NC_000913.3:75643-77299	WT	SQ53	OK	58.3779	58.4272	0.00121818	0.00192244	0.99775	0.998966	no
gene-b0070	gene-b0070	setA	NC_000913.3:77620-78799	WT	SQ53	OK	215.721	237.147	0.136616	0.241864	0.7216	0.994614	no
gene-b0071	gene-b0071	leuD	NC_000913.3:78847-79453	WT	SQ53	OK	551.298	768.444	0.479107	0.815716	0.2448	0.994614	no
gene-b0072	gene-b0072	leuC	NC_000913.3:79463-80864	WT	SQ53	OK	2434.77	3321.98	0.44826	0.50299	0.45435	0.994614	no
gene-b0073	gene-b0073	leuB	NC_000913.3:80866-83529	WT	SQ53	OK	1256.89	1796.93	0.51567	0.342423	0.62055	0.994614	no
gene-b0074	gene-b0074	leuA	NC_000913.3:80866-83529	WT	SQ53	OK	1267.29	1521.39	0.263635	0.230755	0.7306	0.994614	no
gene-b0075	gene-b0075	leuL	NC_000913.3:83621-83708	WT	SQ53	NOTEST	0	0	0	0	1	1	no
gene-b0076	gene-b0076	leuO	NC_000913.3:84367-85312	WT	SQ53	OK	21.4216	8.2965	-1.36849	-1.01638	0.1674	0.994614	no
gene-b0077	gene-b0077	ilvI	NC_000913.3:85629-87354	WT	SQ53	OK	1247.18	1442.11	0.20951	0.251147	0.7184	0.994614	no
gene-b0078	gene-b0078	ilvH	NC_000913.3:87356-87848	WT	SQ53	OK	1037.6	1148.57	0.146585	0.249894	0.7218	0.994614	no
gene-b0080	gene-b0080	cra	NC_000913.3:88027-89032	WT	SQ53	OK	88.9103	114.87	0.369577	0.551798	0.4362	0.994614	no
gene-b0081	gene-b0081	mraZ	NC_000913.3:89633-90092	WT	SQ53	OK	321.625	375.985	0.225297	0.326423	0.6439	0.994614	no
gene-b0082	gene-b0082	rsmH	NC_000913.3:90093-91397	WT	SQ53	OK	232.866	240.027	0.0436952	0.0703513	0.9194	0.99707	no
gene-b0083	gene-b0083	ftsL	NC_000913.3:90093-91397	WT	SQ53	OK	155.269	207.597	0.41902	0.226336	0.74435	0.994614	no
gene-b0084	gene-b0084	ftsI	NC_000913.3:91412-97084	WT	SQ53	OK	501.081	579.908	0.210778	0.178383	0.8033	0.995404	no
gene-b0085	gene-b0085	murE	NC_000913.3:91412-97084	WT	SQ53	OK	269.511	343.327	0.349242	0.184885	0.79815	0.994614	no
gene-b0086	gene-b0086	murF	NC_000913.3:91412-97084	WT	SQ53	OK	157.665	192.499	0.287989	0.127219	0.52295	0.994614	no
gene-b0087	gene-b0087	mraY	NC_000913.3:91412-97084	WT	SQ53	OK	203.638	252.969	0.312951	0.137193	0.53165	0.994614	no
gene-b0088	gene-b0088	murD	NC_000913.3:97086-100711	WT	SQ53	OK	214.97	252.138	0.230076	0.179273	0.79395	0.994614	no
gene-b0089	gene-b0089	ftsW	NC_000913.3:97086-100711	WT	SQ53	OK	188.574	217.187	0.203811	0.147984	0.8294	0.995404	no
gene-b0090	gene-b0090	murG	NC_000913.3:97086-100711	WT	SQ53	OK	317.549	453.995	0.515697	0.473106	0.5067	0.994614	no
gene-b0091	gene-b0091	murC	NC_000913.3:100764-103153	WT	SQ53	OK	256.711	343.45	0.419953	0.302146	0.67315	0.994614	no
gene-b0092	gene-b0092	ddlB	NC_000913.3:100764-103153	WT	SQ53	OK	849.6	1189.3	0.485252	0.507734	0.4797	0.994614	no
gene-b0093	gene-b0093	ftsQ	NC_000913.3:103154-105244	WT	SQ53	OK	934.777	1337.97	0.517351	0.422011	0.55	0.994614	no
gene-b0094	gene-b0094	ftsA	NC_000913.3:103154-105244	WT	SQ53	OK	768.293	838.551	0.126242	0.108716	0.8814	0.996416	no
gene-b0095	gene-b0095	ftsZ	NC_000913.3:105304-106456	WT	SQ53	OK	1052.97	1299.62	0.303624	0.403547	0.5602	0.994614	no
gene-b0096	gene-b0096	lpxC	NC_000913.3:106556-107474	WT	SQ53	OK	400.308	555.243	0.472008	0.779855	0.26465	0.994614	no
gene-b0097	gene-b0097	secM	NC_000913.3:107704-108217	WT	SQ53	OK	191.644	288.454	0.58991	0.800297	0.25855	0.994614	no
gene-b0098	gene-b0098	secA	NC_000913.3:108278-110984	WT	SQ53	OK	273.643	390.745	0.513935	0.731888	0.2978	0.994614	no
gene-b0099	gene-b0099	mutT	NC_000913.3:111043-111433	WT	SQ53	OK	161.343	186.45	0.208661	0.182369	0.7987	0.994614	no
gene-b0101	gene-b0101	yacG	NC_000913.3:111648-111846	WT	SQ53	OK	215.695	164.69	-0.389242	-0.260999	0.6827	0.994614	no
gene-b0102	gene-b0102	zapD	NC_000913.3:111855-113219	WT	SQ53	OK	130.246	154.638	0.247648	0.329208	0.63585	0.994614	no
gene-b0103	gene-b0103	coaE	NC_000913.3:111855-113219	WT	SQ53	OK	90.2169	102.664	0.186458	0.177339	0.79275	0.994614	no
gene-b0104	gene-b0104	guaC	NC_000913.3:113443-114487	WT	SQ53	OK	467.645	423.06	-0.144552	-0.236001	0.73495	0.994614	no
gene-b0106	gene-b0106	hofC	NC_000913.3:114521-117099	WT	SQ53	OK	38.7938	29.7172	-0.384527	-0.363791	0.58945	0.994614	no
gene-b0107	gene-b0107	hofB	NC_000913.3:114521-117099	WT	SQ53	OK	22.957	16.3277	-0.491615	-0.377545	0.61035	0.994614	no
gene-b0108	gene-b0108	ppdD	NC_000913.3:117108-117549	WT	SQ53	OK	19.0842	11.8443	-0.688181	-0.359606	0.62065	0.994614	no
gene-b0109	gene-b0109	nadC	NC_000913.3:117751-118645	WT	SQ53	OK	97.2537	107.543	0.145095	0.206282	0.7589	0.994614	no
gene-b0110	gene-b0110	ampD	NC_000913.3:118732-120135	WT	SQ53	OK	96.0669	67.6927	-0.505038	-0.428471	0.52745	0.994614	no
gene-b0111	gene-b0111	ampE	NC_000913.3:118732-120135	WT	SQ53	OK	95.637	86.7261	-0.141102	-0.179795	0.79985	0.994614	no
gene-b0112	gene-b0112	aroP	NC_000913.3:120177-121551	WT	SQ53	OK	499.233	763.064	0.61209	0.879372	0.222	0.994614	no
gene-b0113	gene-b0113	pdhR	NC_000913.3:122091-122856	WT	SQ53	OK	117.587	183.467	0.641797	0.941203	0.1832	0.994614	no
gene-b0114	gene-b0114	aceE	NC_000913.3:123016-125680	WT	SQ53	OK	1718.3	2636.64	0.617716	0.638155	0.36525	0.994614	no
gene-b0115	gene-b0115	aceF	NC_000913.3:125694-127587	WT	SQ53	OK	990.157	1448.77	0.549099	0.671474	0.3178	0.994614	no
gene-b0116	gene-b0116	lpd	NC_000913.3:127911-129336	WT	SQ53	OK	2321.93	3372.17	0.538352	0.575426	0.4185	0.994614	no
gene-b0117	gene-b0117	yacH	NC_000913.3:129406-131260	WT	SQ53	OK	17.9928	9.76389	-0.881891	-0.714443	0.3012	0.994614	no
gene-b0118	gene-b0118	acnB	NC_000913.3:131614-134212	WT	SQ53	OK	1569.06	1851.2	0.238565	0.257477	0.70985	0.994614	no
gene-b0119	gene-b0119	yacL	NC_000913.3:134387-134750	WT	SQ53	OK	869.242	879.71	0.0172709	0.0288971	0.9689	0.998966	no
gene-b0120	gene-b0120	speD	NC_000913.3:134787-135582	WT	SQ53	OK	917.907	1949.29	1.08653	1.50846	0.0369	0.994614	no
gene-b0121	gene-b0121	speE	NC_000913.3:135597-136464	WT	SQ53	OK	809.282	1915.28	1.24284	1.72259	0.01665	0.693804	no
gene-b0122	gene-b0122	yacC	NC_000913.3:136569-136917	WT	SQ53	OK	66.7527	54.5828	-0.290379	-0.215709	0.7667	0.994614	no
gene-b0123	gene-b0123	cueO	NC_000913.3:137082-138633	WT	SQ53	OK	364.153	343.718	-0.0833177	-0.132994	0.8391	0.996416	no
gene-b0124	gene-b0124	gcd	NC_000913.3:138834-141225	WT	SQ53	OK	179.248	160.524	-0.159169	-0.260358	0.71715	0.994614	no
gene-b0125	gene-b0125	hpt	NC_000913.3:141430-141967	WT	SQ53	OK	372.64	537.742	0.52913	0.900156	0.1823	0.994614	no
gene-b0126	gene-b0126	can	NC_000913.3:142007-142670	WT	SQ53	OK	954.493	1009.38	0.0806645	0.128308	0.8595	0.996416	no
gene-b0127	gene-b0127	yadG	NC_000913.3:142778-144472	WT	SQ53	OK	184.561	198.811	0.107306	0.171048	0.8046	0.995404	no
gene-b0128	gene-b0128	yadH	NC_000913.3:142778-144472	WT	SQ53	OK	64.0078	60.7675	-0.074948	-0.0572513	0.93815	0.997218	no
gene-b0129	gene-b0129	yadI	NC_000913.3:144576-145017	WT	SQ53	OK	34.5528	17.9447	-0.945244	-0.674084	0.3241	0.994614	no
gene-b0130	gene-b0130	yadE	NC_000913.3:145080-146310	WT	SQ53	OK	57.4391	43.8738	-0.388673	-0.472141	0.49705	0.994614	no
gene-b0131	gene-b0131	panD	NC_000913.3:146313-146694	WT	SQ53	OK	360.464	632.773	0.811831	1.10797	0.10685	0.994614	no
gene-b0132	gene-b0132	rpnC	NC_000913.3:146967-147870	WT	SQ53	OK	451.127	606.314	0.426529	0.694299	0.32095	0.994614	no
gene-b0133	gene-b0133	panC	NC_000913.3:147943-148795	WT	SQ53	OK	248.618	276.6	0.153872	0.267859	0.69215	0.994614	no
gene-b0134	gene-b0134	panB	NC_000913.3:148806-149601	WT	SQ53	OK	502.273	626.167	0.318076	0.529261	0.44955	0.994614	no
gene-b0135	gene-b0135	yadC	NC_000913.3:149714-150953	WT	SQ53	OK	18.6682	9.038	-1.04651	-0.831448	0.22015	0.994614	no
gene-b0136	gene-b0136	yadK	NC_000913.3:151002-151599	WT	SQ53	OK	40.845	20.4292	-0.999525	-0.710143	0.28025	0.994614	no
gene-b0137	gene-b0137	yadL	NC_000913.3:151625-152231	WT	SQ53	OK	43.9044	27.2063	-0.690425	-0.497843	0.4936	0.994614	no
gene-b0138	gene-b0138	yadM	NC_000913.3:152242-152812	WT	SQ53	OK	35.2686	29.6687	-0.249442	-0.186526	0.7943	0.994614	no
gene-b0139	gene-b0139	htrE	NC_000913.3:152828-155426	WT	SQ53	OK	24.9609	12.7666	-0.967298	-1.09109	0.1111	0.994614	no
gene-b0140	gene-b0140	yadV	NC_000913.3:155460-156201	WT	SQ53	OK	12.1516	6.08317	-0.998246	-0.608895	0.37725	0.994614	no
gene-b0141	gene-b0141	yadN	NC_000913.3:156298-156883	WT	SQ53	OK	16.6463	6.01029	-1.4697	-0.773218	0.2946	0.994614	no
gene-b0142	gene-b0142	folK	NC_000913.3:157252-159126	WT	SQ53	OK	61.2869	72.2722	0.237862	0.0568412	0.9125	0.996416	no
gene-b0143	gene-b0143	pcnB	NC_000913.3:157252-159126	WT	SQ53	OK	404.638	632.527	0.644496	0.942927	0.1733	0.994614	no
gene-b0144	gene-b0144	gluQ	NC_000913.3:159185-160112	WT	SQ53	OK	43.8722	59.6145	0.442356	0.4647	0.49755	0.994614	no
gene-b0145	gene-b0145	dksA	NC_000913.3:160148-160604	WT	SQ53	OK	2125.68	2282.18	0.102493	0.164773	0.8178	0.995404	no
gene-b0146	gene-b0146	sfsA	NC_000913.3:160781-161486	WT	SQ53	OK	3271.61	1573.64	-1.05589	-1.35136	0.06185	0.994614	no
gene-b0147	gene-b0147	thpR	NC_000913.3:161500-162031	WT	SQ53	OK	57.0076	51.022	-0.160034	-0.111849	0.879	0.996416	no
gene-b0148	gene-b0148	hrpB	NC_000913.3:162104-164534	WT	SQ53	OK	92.2771	98.2795	0.0909185	0.161532	0.81485	0.995404	no
gene-b0149	gene-b0149	mrcB	NC_000913.3:164729-167264	WT	SQ53	OK	140.483	156.702	0.157628	0.265652	0.6982	0.994614	no
gene-b0150	gene-b0150	fhuA	NC_000913.3:167483-169727	WT	SQ53	OK	272.102	279.056	0.0364057	0.0541256	0.93655	0.997218	no
gene-b0151	gene-b0151	fhuC	NC_000913.3:169777-173444	WT	SQ53	OK	78.9964	57.8039	-0.45062	-0.334908	0.6369	0.994614	no
gene-b0152	gene-b0152	fhuD	NC_000913.3:169777-173444	WT	SQ53	OK	49.1396	33.0095	-0.574004	-0.338491	0.6358	0.994614	no
gene-b0153	gene-b0153	fhuB	NC_000913.3:169777-173444	WT	SQ53	OK	90.2007	74.0856	-0.283947	-0.412386	0.56285	0.994614	no
gene-b0154	gene-b0154	hemL	NC_000913.3:173601-174882	WT	SQ53	OK	193.737	237.182	0.291895	0.508603	0.4575	0.994614	no
gene-b0155	gene-b0155	clcA	NC_000913.3:175106-176528	WT	SQ53	OK	147.428	132.949	-0.149129	-0.265795	0.69575	0.994614	no
gene-b0156	gene-b0156	erpA	NC_000913.3:176551-176954	WT	SQ53	OK	273.759	281.803	0.041778	0.0380033	0.95865	0.998966	no
gene-b0157	gene-b0157	yadS	NC_000913.3:177000-177624	WT	SQ53	OK	54.8177	66.77	0.284559	0.249852	0.71755	0.994614	no
gene-b0158	gene-b0158	btuF	NC_000913.3:177661-179153	WT	SQ53	OK	54.6896	82.9653	0.60124	0.474999	0.4963	0.994614	no
gene-b0159	gene-b0159	mtn	NC_000913.3:177661-179153	WT	SQ53	OK	196.393	282.826	0.526172	0.775404	0.269	0.994614	no
gene-b0160	gene-b0160	dgt	NC_000913.3:179236-180754	WT	SQ53	OK	96.9542	93.1648	-0.0575181	-0.0991672	0.88715	0.996416	no
gene-b0161	gene-b0161	degP	NC_000913.3:180883-182308	WT	SQ53	OK	221.873	176.65	-0.328841	-0.567167	0.41325	0.994614	no
gene-b0162	gene-b0162	cdaR	NC_000913.3:182462-183620	WT	SQ53	OK	68.0931	46.6271	-0.546339	-0.662059	0.35205	0.994614	no
gene-b0163	gene-b0163	yaeH	NC_000913.3:183708-184095	WT	SQ53	OK	403.625	217.23	-0.893789	-1.00168	0.13735	0.994614	no
gene-b0164	gene-b0164	yaeI	NC_000913.3:184256-185069	WT	SQ53	OK	17.9111	17.6822	-0.0185562	-0.0136023	0.98515	0.998966	no
gene-b0166	gene-b0166	dapD	NC_000913.3:185122-185947	WT	SQ53	OK	732.154	730.073	-0.00410687	-0.00649757	0.9926	0.998966	no
gene-b0167	gene-b0167	glnD	NC_000913.3:185977-188650	WT	SQ53	OK	103.2	82.4645	-0.323595	-0.562804	0.41215	0.994614	no
gene-b0168	gene-b0168	map	NC_000913.3:188711-189506	WT	SQ53	OK	246.856	250.353	0.0202928	0.0347477	0.96095	0.998966	no
gene-b0169	gene-b0169	rpsB	NC_000913.3:189873-190599	WT	SQ53	OK	2070.51	3886.53	0.908496	1.16573	0.09175	0.994614	no
gene-b0170	gene-b0170	tsf	NC_000913.3:190856-191708	WT	SQ53	OK	1381.51	1872.73	0.438898	0.589493	0.41265	0.994614	no
gene-b0171	gene-b0171	pyrH	NC_000913.3:191854-192580	WT	SQ53	OK	737.449	1053.02	0.513912	0.820092	0.2446	0.994614	no
gene-b0172	gene-b0172	frr	NC_000913.3:192871-193429	WT	SQ53	OK	559.237	565.424	0.015872	0.0276164	0.9683	0.998966	no
gene-b0173	gene-b0173	dxr	NC_000913.3:193520-194717	WT	SQ53	OK	54.4734	49.9138	-0.126111	-0.153141	0.823	0.995404	no
gene-b0174	gene-b0174	ispU	NC_000913.3:194902-195664	WT	SQ53	OK	465.709	930.678	0.998853	1.63418	0.0222	0.79402	no
gene-b0175	gene-b0175	cdsA	NC_000913.3:195676-196534	WT	SQ53	OK	246.166	366.799	0.575361	1.011	0.14955	0.994614	no
gene-b0176	gene-b0176	rseP	NC_000913.3:196545-197898	WT	SQ53	OK	1553.45	2015.62	0.375746	0.446228	0.52045	0.994614	no
gene-b0177	gene-b0177	bamA	NC_000913.3:197927-200360	WT	SQ53	OK	504.18	631.37	0.324547	0.41254	0.54885	0.994614	no
gene-b0178	gene-b0178	skp	NC_000913.3:200481-200967	WT	SQ53	OK	814.47	1215.67	0.577817	0.981491	0.1612	0.994614	no
gene-b0179	gene-b0179	lpxD	NC_000913.3:200970-201996	WT	SQ53	OK	582.955	854.454	0.551619	0.837318	0.2338	0.994614	no
gene-b0180	gene-b0180	fabZ	NC_000913.3:202100-202556	WT	SQ53	OK	600.491	965.469	0.685087	1.17269	0.0912	0.994614	no
gene-b0181	gene-b0181	lpxA	NC_000913.3:202559-205089	WT	SQ53	OK	165.551	274.654	0.730344	0.558766	0.4026	0.994614	no
gene-b0182	gene-b0182	lpxB	NC_000913.3:202559-205089	WT	SQ53	OK	211.15	353.279	0.742538	0.903646	0.1915	0.994614	no
gene-b0183	gene-b0183	rnhB	NC_000913.3:202559-205089	WT	SQ53	OK	183.567	247.087	0.428715	0.261786	0.6929	0.994614	no
gene-b0184	gene-b0184	dnaE	NC_000913.3:205125-208608	WT	SQ53	OK	170.741	228.433	0.419962	0.631132	0.37295	0.994614	no
gene-b0185	gene-b0185	accA	NC_000913.3:208620-209580	WT	SQ53	OK	420.294	520.307	0.307963	0.508257	0.46005	0.994614	no
gene-b0186	gene-b0186	ldcC	NC_000913.3:209678-211820	WT	SQ53	OK	104.09	53.88	-0.950014	-1.62398	0.0243	0.847932	no
gene-b0187	gene-b0187	yaeR	NC_000913.3:211876-212266	WT	SQ53	OK	68.849	86.1315	0.323104	0.237349	0.7397	0.994614	no
gene-b0188	gene-b0188	tilS	NC_000913.3:212330-213629	WT	SQ53	OK	264.362	346.321	0.389594	0.648201	0.35245	0.994614	no
gene-b0189	gene-b0189	rof	NC_000913.3:213677-214125	WT	SQ53	OK	153.302	113.983	-0.427553	-0.241106	0.7418	0.994614	no
gene-b0190	gene-b0190	yaeQ	NC_000913.3:214290-215255	WT	SQ53	OK	134.826	144.016	0.0951276	0.10468	0.88335	0.996416	no
gene-b0191	gene-b0191	arfB	NC_000913.3:214290-215255	WT	SQ53	OK	125.644	126.439	0.00909775	0.00697571	0.9922	0.998966	no
gene-b0192	gene-b0192	nlpE	NC_000913.3:215268-215979	WT	SQ53	OK	131.228	128.048	-0.0353903	-0.0473168	0.947	0.998966	no
gene-b0193	gene-b0193	yaeF	NC_000913.3:216178-217003	WT	SQ53	OK	18.1712	8.62933	-1.07433	-0.607401	0.3725	0.994614	no
gene-b0194	gene-b0194	proS	NC_000913.3:217056-218775	WT	SQ53	OK	407.088	531.716	0.385315	0.561281	0.41335	0.994614	no
gene-b0195	gene-b0195	trmO	NC_000913.3:218886-219995	WT	SQ53	OK	61.5516	62.6594	0.0257351	0.0227508	0.9731	0.998966	no
gene-b0196	gene-b0196	rcsF	NC_000913.3:218886-219995	WT	SQ53	OK	133.506	121.816	-0.132195	-0.102431	0.8831	0.996416	no
gene-b0197	gene-b0197	metQ	NC_000913.3:220112-220928	WT	SQ53	OK	1866.58	3923.69	1.07181	1.32074	0.0557	0.994614	no
gene-b0198	gene-b0198	metI	NC_000913.3:220967-222645	WT	SQ53	OK	397.856	725.131	0.865993	0.747217	0.28465	0.994614	no
gene-b0199	gene-b0199	metN	NC_000913.3:220967-222645	WT	SQ53	OK	333.467	610.831	0.873229	0.998363	0.1628	0.994614	no
gene-b0200	gene-b0200	gmhB	NC_000913.3:222832-223408	WT	SQ53	OK	293.987	343.715	0.225458	0.371238	0.58795	0.994614	no
gene-b0201	gene-b0201	rrsH	NC_000913.3:223770-225312	WT	SQ53	OK	24.8858	51.3311	1.04451	1.22968	0.08755	0.994614	no
gene-b0202	gene-b0202	ileV	NC_000913.3:225380-225457	WT	SQ53	NOTEST	0	0	0	0	1	1	no
gene-b0203	gene-b0203	alaV	NC_000913.3:225499-225575	WT	SQ53	NOTEST	0	0	0	0	1	1	no
gene-b0204	gene-b0204	rrlH	NC_000913.3:225758-228662	WT	SQ53	OK	8.71831	19.4905	1.16065	1.18483	0.10165	0.994614	no
gene-b0205	gene-b0205	rrfH	NC_000913.3:228755-228875	WT	SQ53	NOTEST	383.157	180.28	-1.0877	0	1	1	no
gene-b0206	gene-b0206	aspU	NC_000913.3:228927-229004	WT	SQ53	OK	0	4226.21	inf	#NAME?	0.0892	0.994614	no
gene-b0207	gene-b0207	dkgB	NC_000913.3:229166-230881	WT	SQ53	OK	68.4241	43.073	-0.66772	-0.584339	0.41305	0.994614	no
gene-b0208	gene-b0208	yafC	NC_000913.3:229166-230881	WT	SQ53	OK	60.3802	56.373	-0.0990708	-0.106883	0.87305	0.996416	no
gene-b0209	gene-b0209	yafD	NC_000913.3:231121-231922	WT	SQ53	OK	140.98	99.2381	-0.506526	-0.702881	0.30455	0.994614	no
gene-b0210	gene-b0210	yafE	NC_000913.3:231925-232549	WT	SQ53	OK	47.713	36.862	-0.372246	-0.286652	0.66815	0.994614	no
gene-b0211	gene-b0211	mltD	NC_000913.3:232596-233955	WT	SQ53	OK	363.052	816.969	1.1701	1.74136	0.01375	0.627819	no
gene-b0212	gene-b0212	gloB	NC_000913.3:234026-234782	WT	SQ53	OK	109.575	90.6081	-0.274208	-0.326229	0.63315	0.994614	no
gene-b0213	gene-b0213	yafS	NC_000913.3:234815-236002	WT	SQ53	OK	34.2478	28.3882	-0.270722	-0.149401	0.8346	0.99608	no
gene-b0214	gene-b0214	rnhA	NC_000913.3:234815-236002	WT	SQ53	OK	118.661	122.249	0.0429754	0.037953	0.955	0.998966	no
gene-b0215	gene-b0215	dnaQ	NC_000913.3:236066-236798	WT	SQ53	OK	141.312	154.519	0.128906	0.189181	0.7873	0.994614	no
gene-b0216	gene-b0216	aspV	NC_000913.3:236930-237007	WT	SQ53	NOTEST	0	0	0	0	1	1	no
gene-b0217	gene-b0217	yafT	NC_000913.3:237334-238120	WT	SQ53	OK	29.3215	18.556	-0.66007	-0.490244	0.49195	0.994614	no
gene-b0218	gene-b0218	yafU	NC_000913.3:238745-239084	WT	SQ53	OK	45.9999	15.2489	-1.59293	-0.81664	0.2802	0.994614	no
gene-b0219	gene-b0219	yafV	NC_000913.3:239418-240189	WT	SQ53	OK	117.591	84.058	-0.484326	-0.58846	0.4075	0.994614	no
gene-b0220	gene-b0220	ivy	NC_000913.3:240342-240816	WT	SQ53	OK	949.218	619.788	-0.614966	-1.05617	0.13355	0.994614	no
gene-b0221	gene-b0221	fadE	NC_000913.3:240858-243303	WT	SQ53	OK	70.0903	40.5295	-0.790241	-1.34046	0.05165	0.994614	no
gene-b0222	gene-b0222	lpcA	NC_000913.3:243542-244121	WT	SQ53	OK	285.912	349.295	0.288875	0.471657	0.4876	0.994614	no
gene-b0223	gene-b0223	yafJ	NC_000913.3:244326-245805	WT	SQ53	OK	112.278	116.404	0.0520721	0.0394758	0.95475	0.998966	no
gene-b0224	gene-b0224	yafK	NC_000913.3:244326-245805	WT	SQ53	OK	401.253	536.748	0.419733	0.628932	0.3624	0.994614	no
gene-b0225	gene-b0225	yafQ	NC_000913.3:245960-246239	WT	SQ53	OK	86.7675	53.069	-0.709286	-0.499342	0.4513	0.994614	no
gene-b0226	gene-b0226	dinJ	NC_000913.3:246241-246502	WT	SQ53	OK	92.1056	97.7483	0.0857832	0.0606441	0.92825	0.99707	no
gene-b0227	gene-b0227	yafL	NC_000913.3:246711-247461	WT	SQ53	OK	34.8213	17.36	-1.00421	-0.720146	0.32825	0.994614	no
gene-b0228	gene-b0228	rayT	NC_000913.3:247636-248134	WT	SQ53	OK	71.4573	59.7439	-0.258289	-0.198265	0.7631	0.994614	no
gene-b0229	gene-b0229	lfhA	NC_000913.3:248357-250070	WT	SQ53	OK	29.3245	14.0505	-1.06148	-1.06739	0.1128	0.994614	no
gene-b0230	gene-b0230	lafU	NC_000913.3:250071-250827	WT	SQ53	OK	60.6604	30.4001	-0.996679	-0.803054	0.24795	0.994614	no
gene-b0231	gene-b0231	dinB	NC_000913.3:250897-251953	WT	SQ53	OK	50.1772	39.6998	-0.337899	-0.362407	0.60495	0.994614	no
gene-b0232	gene-b0232	yafN	NC_000913.3:252004-252298	WT	SQ53	OK	26.8546	15.8061	-0.764685	-0.478301	0.4465	0.994614	no
gene-b0233	gene-b0233	yafO	NC_000913.3:252300-252699	WT	SQ53	OK	32.4099	17.2004	-0.913994	-0.51892	0.44035	0.994614	no
gene-b0234	gene-b0234	yafP	NC_000913.3:252708-253161	WT	SQ53	OK	29.308	24.2694	-0.272155	-0.189941	0.76855	0.994614	no
gene-b0235	gene-b0235	ykfJ	NC_000913.3:253466-254202	WT	SQ53	OK	16.4813	8.89433	-0.889867	-0.604186	0.7425	0.994614	no
gene-b0236	gene-b0236	prfH	NC_000913.3:253466-254202	WT	SQ53	OK	30.123	10.0538	-1.58312	-0.790166	0.264	0.994614	no
gene-b0237	gene-b0237	pepD	NC_000913.3:254258-255716	WT	SQ53	OK	545.556	538.261	-0.0194218	-0.0286366	0.96855	0.998966	no
gene-b0238	gene-b0238	gpt	NC_000913.3:255976-256435	WT	SQ53	OK	219.791	423.591	0.946542	1.23009	0.08945	0.994614	no
gene-b0239	gene-b0239	frsA	NC_000913.3:256526-257771	WT	SQ53	OK	83.7458	72.7114	-0.203836	-0.311781	0.65925	0.994614	no
gene-b0241	gene-b0241	phoE	NC_000913.3:259044-260100	WT	SQ53	OK	46.9988	29.8109	-0.656786	-0.638817	0.35455	0.994614	no
gene-b0242	gene-b0242	proB	NC_000913.3:260387-261491	WT	SQ53	OK	229.692	271.552	0.241523	0.419109	0.54235	0.994614	no
gene-b0243	gene-b0243	proA	NC_000913.3:261502-262756	WT	SQ53	OK	289.029	301.724	0.0620159	0.103913	0.8784	0.996416	no
gene-b0244	gene-b0244	thrW	NC_000913.3:262870-262946	WT	SQ53	OK	0	5830.26	inf	#NAME?	0.06645	0.994614	no
gene-b0245	gene-b0245	ykfI	NC_000913.3:263327-263669	WT	SQ53	OK	15.8279	3.80644	-2.05596	-0.986455	0.2165	0.994614	no
gene-b0246	gene-b0246	yafW	NC_000913.3:263689-264007	WT	SQ53	OK	13.7435	7.53899	-0.866305	-0.417364	0.5247	0.994614	no
gene-b0247	gene-b0247	ykfG	NC_000913.3:264255-264732	WT	SQ53	OK	8.81755	5.73121	-0.621537	-0.309276	0.65815	0.994614	no
gene-b0248	gene-b0248	yafX	NC_000913.3:264747-265206	WT	SQ53	OK	6.98304	2.43475	-1.52008	-0.741503	0.3016	0.994614	no
gene-b0249	gene-b0249	ykfF	NC_000913.3:265303-265543	WT	SQ53	OK	28.9487	25.9291	-0.158928	-0.101067	0.91375	0.996416	no
gene-b0250	gene-b0250	ykfB	NC_000913.3:265619-266087	WT	SQ53	OK	98.5083	42.6229	-1.20862	-0.968609	0.1838	0.994614	no
gene-b0251	gene-b0251	yafY	NC_000913.3:266109-266774	WT	SQ53	OK	22.2516	11.9159	-0.901023	-0.480806	0.4859	0.994614	no
gene-b0252	gene-b0252	yafZ	NC_000913.3:267183-268005	WT	SQ53	OK	45.1998	18.9654	-1.25295	-1.01043	0.1595	0.994614	no
gene-b0253	gene-b0253	ykfA	NC_000913.3:268096-268960	WT	SQ53	OK	72.4765	60.6126	-0.257895	-0.271076	0.71035	0.994614	no
gene-b0254	gene-b0254	perR	NC_000913.3:269288-270182	WT	SQ53	OK	28.5721	19.3116	-0.565139	-0.398336	0.58225	0.994614	no
gene-b0256	gene-b0256	insI-1	NC_000913.3:270277-272190	WT	SQ53	OK	149.042	148.72	-0.00311337	-0.00524097	0.9952	0.998966	no
gene-b0258	gene-b0258	ykfC	NC_000913.3:272846-273992	WT	SQ53	OK	52.1	38.7455	-0.427254	-0.471326	0.4989	0.994614	no
gene-b0259	gene-b0259	insH-1	NC_000913.3:274100-275117	WT	SQ53	OK	193.638	301.166	0.637194	1.08009	0.122	0.994614	no
gene-b0260	gene-b0260	mmuP	NC_000913.3:275324-277647	WT	SQ53	OK	133.61	137.391	0.040254	0.0546484	0.9374	0.997218	no
gene-b0261	gene-b0261	mmuM	NC_000913.3:275324-277647	WT	SQ53	OK	147.592	158.687	0.104573	0.115615	0.8647	0.996416	no
gene-b0262	gene-b0262	afuC	NC_000913.3:277755-278802	WT	SQ53	OK	36.4977	22.2731	-0.712507	-0.650204	0.317	0.994614	no
gene-b0263	gene-b0263	afuB	NC_000913.3:278813-279162	WT	SQ53	OK	4.13054	1.93287	-1.09558	-0.60372	0.247	0.994614	no
gene-b0264	gene-b0264	insB-2	NC_000913.3:279177-279875	WT	SQ53	OK	50.5131	42.0868	-0.263288	-0.1933	0.78315	0.994614	no
gene-b0265	gene-b0265	insA-2	NC_000913.3:279177-279875	WT	SQ53	OK	30.5766	20.1651	-0.600566	-0.143471	0.7872	0.994614	no
gene-b0266	gene-b0266	yagB	NC_000913.3:280384-280735	WT	SQ53	OK	49.7683	48.942	-0.0241564	-0.0174828	0.979	0.998966	no
gene-b0267	gene-b0267	yagA	NC_000913.3:280828-281983	WT	SQ53	OK	31.7028	16.3702	-0.953536	-0.765112	0.2564	0.994614	no
gene-b0268	gene-b0268	yagE	NC_000913.3:282277-283186	WT	SQ53	OK	16.7699	6.37303	-1.39582	-1.00023	0.1398	0.994614	no
gene-b0269	gene-b0269	yagF	NC_000913.3:283200-285168	WT	SQ53	OK	28.8312	16.828	-0.776766	-0.849171	0.2127	0.994614	no
gene-b0270	gene-b0270	yagG	NC_000913.3:285394-286777	WT	SQ53	OK	21.9286	11.3667	-0.948	-0.743323	0.3086	0.994614	no
gene-b0271	gene-b0271	yagH	NC_000913.3:286788-288399	WT	SQ53	OK	23.098	13.8741	-0.735374	-0.689545	0.31275	0.994614	no
gene-b0272	gene-b0272	xynR	NC_000913.3:288403-289162	WT	SQ53	OK	137.796	184.606	0.421918	0.640703	0.35575	0.994614	no
gene-b0273	gene-b0273	argF	NC_000913.3:289300-290305	WT	SQ53	OK	2561.62	3688.94	0.526152	0.597876	0.4109	0.994614	no
gene-b0274	gene-b0274	insB-3	NC_000913.3:290648-291346	WT	SQ53	OK	51.0937	39.9805	-0.353847	-0.262564	0.7095	0.994614	no
gene-b0275	gene-b0275	insA-3	NC_000913.3:290648-291346	WT	SQ53	OK	29.4469	17.4236	-0.757071	-0.179299	0.75165	0.994614	no
gene-b0276	gene-b0276	yagJ	NC_000913.3:291499-292231	WT	SQ53	OK	76.544	49.8193	-0.619585	-0.576761	0.42045	0.994614	no
gene-b0277	gene-b0277	yagK	NC_000913.3:292321-292948	WT	SQ53	OK	36.5279	26.3768	-0.469729	-0.339785	0.6467	0.994614	no
gene-b0278	gene-b0278	yagL	NC_000913.3:293219-293918	WT	SQ53	OK	31.0292	20.5825	-0.592208	-0.443925	0.54845	0.994614	no
gene-b0279	gene-b0279	yagM	NC_000913.3:293944-294799	WT	SQ53	OK	25.1903	9.35701	-1.42875	-1.04509	0.14125	0.994614	no
gene-b0280	gene-b0280	yagN	NC_000913.3:294917-295579	WT	SQ53	OK	315.892	403.117	0.351766	0.500685	0.46805	0.994614	no
gene-b0281	gene-b0281	intF	NC_000913.3:295695-297096	WT	SQ53	OK	142.073	173.707	0.290027	0.510446	0.4681	0.994614	no
gene-b0282	gene-b0282	yagP	NC_000913.3:297380-298726	WT	SQ53	OK	41.2333	21.3487	-0.949663	-0.384772	0.5776	0.994614	no
gene-b0283	gene-b0283	paoD	NC_000913.3:297380-298726	WT	SQ53	OK	47.5266	20.4501	-1.21663	-0.992739	0.1589	0.994614	no
gene-b0284	gene-b0284	paoC	NC_000913.3:298735-302573	WT	SQ53	OK	41.8679	18.3341	-1.19131	-1.35462	0.06175	0.994614	no
gene-b0285	gene-b0285	paoB	NC_000913.3:298735-302573	WT	SQ53	OK	32.4758	9.02458	-1.84743	-0.992153	0.24205	0.994614	no
gene-b0286	gene-b0286	paoA	NC_000913.3:298735-302573	WT	SQ53	OK	29.9677	10.4943	-1.5138	-0.670698	0.4436	0.994614	no
gene-b0287	gene-b0287	yagU	NC_000913.3:302990-303605	WT	SQ53	OK	351.087	444.049	0.338891	0.57941	0.40135	0.994614	no
gene-b0288	gene-b0288	ykgJ	NC_000913.3:303852-304182	WT	SQ53	OK	20.4679	21.7229	0.0858509	0.0489001	0.94015	0.997527	no
gene-b0289	gene-b0289	ecpE	NC_000913.3:304494-309332	WT	SQ53	OK	51.2265	37.3718	-0.454938	-0.258181	0.69595	0.994614	no
gene-b0290	gene-b0290	ecpD	NC_000913.3:304494-309332	WT	SQ53	OK	33.5572	26.9633	-0.315625	-0.289746	0.67695	0.994614	no
gene-b0291	gene-b0291	ecpC	NC_000913.3:304494-309332	WT	SQ53	OK	33.3337	19.5209	-0.771963	-0.813447	0.272	0.994614	no
gene-b0292	gene-b0292	ecpB	NC_000913.3:309357-310026	WT	SQ53	OK	13.4041	6.3225	-1.08411	-0.598138	0.36955	0.994614	no
gene-b0293	gene-b0293	ecpA	NC_000913.3:310083-310671	WT	SQ53	OK	58.9406	49.2682	-0.258603	-0.222937	0.72685	0.994614	no
gene-b0294	gene-b0294	ecpR	NC_000913.3:310745-311336	WT	SQ53	OK	55.9548	22.6589	-1.30418	-0.933846	0.1967	0.994614	no
gene-b0295	gene-b0295	ykgL	NC_000913.3:312111-312339	WT	SQ53	OK	125.904	112.95	-0.156636	-0.103338	0.8682	0.996416	no
gene-b0296	gene-b0296	ykgM	NC_000913.3:312373-312777	WT	SQ53	OK	39.1049	34.2514	-0.191187	-0.104612	0.8724	0.996416	no
gene-b0297	gene-b0297	eaeH	NC_000913.3:314356-315244	WT	SQ53	OK	44.8514	15.5191	-1.5311	-1.19608	0.08925	0.994614	no
gene-b0298	gene-b0298	insE-1	NC_000913.3:315290-317136	WT	SQ53	OK	27.1181	24.8275	-0.12732	-0.0312643	0.9475	0.998966	no
gene-b0299	gene-b0299	insF-1	NC_000913.3:315290-317136	WT	SQ53	OK	39.2148	26.7957	-0.549394	-0.429827	0.537	0.994614	no
gene-b0300	gene-b0300	ykgA	NC_000913.3:315290-317136	WT	SQ53	OK	15.2664	7.50535	-1.02437	-0.40151	0.6794	0.994614	no
gene-b0301	gene-b0301	rclC	NC_000913.3:317725-318319	WT	SQ53	OK	35.9381	25.2871	-0.507114	-0.380178	0.59715	0.994614	no
gene-b0303	gene-b0303	rclB	NC_000913.3:318330-318567	WT	SQ53	OK	8.77252	10.6508	0.279903	0.132352	0.84265	0.996416	no
gene-b0304	gene-b0304	rclA	NC_000913.3:318675-320001	WT	SQ53	OK	95.4792	38.4209	-1.3133	-1.73887	0.0197	0.742703	no
gene-b0305	gene-b0305	rclR	NC_000913.3:320226-321081	WT	SQ53	OK	27.3792	19.6298	-0.480032	-0.344448	0.6337	0.994614	no
gene-b0306	gene-b0306	ykgE	NC_000913.3:321607-322327	WT	SQ53	OK	48.7771	33.0638	-0.560949	-0.435944	0.53535	0.994614	no
gene-b0307	gene-b0307	ykgF	NC_000913.3:322337-324453	WT	SQ53	OK	57.5176	40.181	-0.517493	-0.609995	0.39075	0.994614	no
gene-b0308	gene-b0308	ykgG	NC_000913.3:322337-324453	WT	SQ53	OK	119.224	113.469	-0.0713818	-0.0812814	0.90655	0.996416	no
gene-b0310	gene-b0310	ykgH	NC_000913.3:324695-325364	WT	SQ53	OK	19.7115	7.16921	-1.45915	-0.822412	0.22705	0.994614	no
gene-b0311	gene-b0311	betA	NC_000913.3:325576-327247	WT	SQ53	OK	56.3926	58.1006	0.0430469	0.067809	0.9212	0.99707	no
gene-b0312	gene-b0312	betB	NC_000913.3:327260-328733	WT	SQ53	OK	118.75	138.257	0.21942	0.384368	0.5777	0.994614	no
gene-b0313	gene-b0313	betI	NC_000913.3:328746-329334	WT	SQ53	OK	349.915	381.866	0.126065	0.212457	0.7567	0.994614	no
gene-b0314	gene-b0314	betT	NC_000913.3:329462-331496	WT	SQ53	OK	87.9725	90.5737	0.0420383	0.0749792	0.91115	0.996416	no
gene-b0315	gene-b0315	pdeL	NC_000913.3:332370-333459	WT	SQ53	OK	89.6831	363.243	2.01803	3.22798	5e-05	0.0112947	yes
gene-b0316	gene-b0316	yahB	NC_000913.3:333500-334433	WT	SQ53	OK	57.0508	41.0736	-0.474034	-0.489526	0.4621	0.994614	no
gene-b0317	gene-b0317	yahC	NC_000913.3:334524-335022	WT	SQ53	OK	105.194	73.3546	-0.520099	-0.448737	0.5027	0.994614	no
gene-b0318	gene-b0318	yahD	NC_000913.3:335279-335885	WT	SQ53	OK	37.815	19.4732	-0.95747	-0.704554	0.30835	0.994614	no
gene-b0319	gene-b0319	yahE	NC_000913.3:335924-339743	WT	SQ53	OK	16.5188	5.20356	-1.66654	-0.632092	0.5455	0.994614	no
gene-b0320	gene-b0320	yahF	NC_000913.3:335924-339743	WT	SQ53	OK	22.2575	11.2173	-0.98857	-0.629397	0.35175	0.994614	no
gene-b0321	gene-b0321	yahG	NC_000913.3:335924-339743	WT	SQ53	OK	31.2166	13.6233	-1.19624	-0.941051	0.18135	0.994614	no
gene-b0322	gene-b0322	yahH	NC_000913.3:339792-340089	WT	SQ53	OK	10.3738	3.53366	-1.55371	-0.932211	0.17785	0.994614	no
gene-b0323	gene-b0323	yahI	NC_000913.3:340164-341115	WT	SQ53	OK	21.0406	8.56315	-1.29696	-0.933992	0.168	0.994614	no
gene-b0324	gene-b0324	yahJ	NC_000913.3:341124-342507	WT	SQ53	OK	62.6283	54.0377	-0.212847	-0.303266	0.6598	0.994614	no
gene-b0325	gene-b0325	yahK	NC_000913.3:342883-343933	WT	SQ53	OK	477.941	171.244	-1.48078	-2.48378	0.0006	0.0757412	no
gene-b0326	gene-b0326	yahL	NC_000913.3:344175-344991	WT	SQ53	OK	19.8837	9.17781	-1.11536	-0.635618	0.35315	0.994614	no
gene-b0327	gene-b0327	yahM	NC_000913.3:345403-345649	WT	SQ53	OK	90.7636	90.7756	0.000190763	0.000129459	0.9848	0.998966	no
gene-b0328	gene-b0328	yahN	NC_000913.3:345665-346337	WT	SQ53	OK	36.997	21.7008	-0.769656	-0.572153	0.4329	0.994614	no
gene-b0329	gene-b0329	yahO	NC_000913.3:346483-346759	WT	SQ53	OK	2173.5	861.336	-1.33537	-1.7675	0.02015	0.74555	no
gene-b0330	gene-b0330	prpR	NC_000913.3:346856-348443	WT	SQ53	OK	44.2904	16.9826	-1.38293	-1.4733	0.049	0.994614	no
gene-b0331	gene-b0331	prpB	NC_000913.3:348681-349572	WT	SQ53	OK	30.4473	13.5556	-1.16743	-0.833101	0.2333	0.994614	no
gene-b0333	gene-b0333	prpC	NC_000913.3:350011-351181	WT	SQ53	OK	19.8111	7.0907	-1.48231	-1.06316	0.12685	0.994614	no
gene-b0334	gene-b0334	prpD	NC_000913.3:351214-352666	WT	SQ53	OK	12.9102	5.75812	-1.16484	-0.872549	0.2267	0.994614	no
gene-b0335	gene-b0335	prpE	NC_000913.3:352705-354592	WT	SQ53	OK	39.2431	19.4522	-1.0125	-1.16195	0.10195	0.994614	no
gene-b0336	gene-b0336	codB	NC_000913.3:354921-357454	WT	SQ53	OK	862.61	1507.3	0.805184	0.403364	0.5858	0.994614	no
gene-b0337	gene-b0337	codA	NC_000913.3:354921-357454	WT	SQ53	OK	1545.82	2948.7	0.931705	0.834072	0.23665	0.994614	no
gene-b0338	gene-b0338	cynR	NC_000913.3:357790-358690	WT	SQ53	OK	39.5425	36.1775	-0.128311	-0.113065	0.87355	0.996416	no
gene-b0339	gene-b0339	cynT	NC_000913.3:358798-359458	WT	SQ53	OK	17.49	7.87605	-1.15099	-0.793883	0.21585	0.994614	no
gene-b0340	gene-b0340	cynS	NC_000913.3:359488-359959	WT	SQ53	OK	24.4675	16.7043	-0.550642	-0.320749	0.6288	0.994614	no
gene-b0341	gene-b0341	cynX	NC_000913.3:359991-361146	WT	SQ53	OK	31.3476	12.0103	-1.38408	-1.10187	0.13705	0.994614	no
gene-b0342	gene-b0342	lacA	NC_000913.3:361248-361860	WT	SQ53	OK	30.2648	14.4262	-1.06895	-0.743003	0.2483	0.994614	no
gene-b0343	gene-b0343	lacY	NC_000913.3:361925-363179	WT	SQ53	OK	20.2031	8.9746	-1.17066	-0.93177	0.1847	0.994614	no
gene-b0344	gene-b0344	lacZ	NC_000913.3:363230-366305	WT	SQ53	OK	21.1975	10.1289	-1.06542	-1.19231	0.084	0.994614	no
gene-b0345	gene-b0345	lacI	NC_000913.3:366427-367510	WT	SQ53	OK	81.4281	92.0809	0.177375	0.256232	0.71485	0.994614	no
gene-b0346	gene-b0346	mhpR	NC_000913.3:367586-368420	WT	SQ53	OK	147.767	118.996	-0.312411	-0.475036	0.4902	0.994614	no
gene-b0347	gene-b0347	mhpA	NC_000913.3:368610-370275	WT	SQ53	OK	26.2216	11.9196	-1.13742	-1.07663	0.0983	0.994614	no
gene-b0348	gene-b0348	mhpB	NC_000913.3:370276-371221	WT	SQ53	OK	27.7	13.5822	-1.02816	-0.745527	0.31735	0.994614	no
gene-b0349	gene-b0349	mhpC	NC_000913.3:371238-372105	WT	SQ53	OK	38.4168	17.6408	-1.12282	-0.903996	0.20815	0.994614	no
gene-b0350	gene-b0350	mhpD	NC_000913.3:372114-374881	WT	SQ53	OK	42.2284	21.7195	-0.95922	-0.589354	0.41085	0.994614	no
gene-b0351	gene-b0351	mhpF	NC_000913.3:372114-374881	WT	SQ53	OK	33.9578	17.5187	-0.954849	-0.547299	0.4148	0.994614	no
gene-b0352	gene-b0352	mhpE	NC_000913.3:372114-374881	WT	SQ53	OK	35.4645	16.6762	-1.08858	-0.697436	0.337	0.994614	no
gene-b0353	gene-b0353	mhpT	NC_000913.3:375458-376670	WT	SQ53	OK	82.9775	62.7348	-0.403454	-0.561942	0.43035	0.994614	no
gene-b0354	gene-b0354	yaiL	NC_000913.3:376771-377311	WT	SQ53	OK	165.479	142.835	-0.212299	-0.23576	0.73435	0.994614	no
gene-b0355	gene-b0355	frmB	NC_000913.3:377534-378368	WT	SQ53	OK	44.0447	60.4071	0.455749	0.42362	0.56185	0.994614	no
gene-b0356	gene-b0356	frmA	NC_000913.3:378461-379571	WT	SQ53	OK	133.181	219.394	0.720133	1.2506	0.0681	0.994614	no
gene-b0357	gene-b0357	frmR	NC_000913.3:379605-379881	WT	SQ53	OK	274.206	488.662	0.833576	0.657705	0.36115	0.994614	no
gene-b0358	gene-b0358	yaiO	NC_000913.3:380068-380842	WT	SQ53	OK	40.4129	28.4373	-0.507029	-0.394846	0.55985	0.994614	no
gene-b0360	gene-b0360	insC-1	NC_000913.3:380843-383935	WT	SQ53	OK	118.373	110.849	-0.0947458	-0.059243	0.92875	0.99707	no
gene-b0361	gene-b0361	insD-1	NC_000913.3:380843-383935	WT	SQ53	OK	72.531	62.6387	-0.211545	-0.22562	0.74265	0.994614	no
gene-b0363	gene-b0363	yaiP	NC_000913.3:380843-383935	WT	SQ53	OK	27.0839	13.339	-1.02179	-0.593703	0.43605	0.994614	no
gene-b0364	gene-b0364	yaiS	NC_000913.3:383959-384616	WT	SQ53	OK	9.37482	3.97806	-1.23673	-0.628826	0.4024	0.994614	no
gene-b0365	gene-b0365	tauA	NC_000913.3:385231-386194	WT	SQ53	OK	45.0756	27.3877	-0.718816	-0.676122	0.33485	0.994614	no
gene-b0366	gene-b0366	tauB	NC_000913.3:386206-388646	WT	SQ53	OK	58.0818	45.5428	-0.350863	-0.287446	0.67425	0.994614	no
gene-b0367	gene-b0367	tauC	NC_000913.3:386206-388646	WT	SQ53	OK	42.06	22.4654	-0.904745	-0.560128	0.47325	0.994614	no
gene-b0368	gene-b0368	tauD	NC_000913.3:386206-388646	WT	SQ53	OK	39.9065	28.2635	-0.497684	-0.369213	0.57895	0.994614	no
gene-b0369	gene-b0369	hemB	NC_000913.3:388752-389727	WT	SQ53	OK	149.848	163.502	0.125806	0.212503	0.7676	0.994614	no
gene-b0372	gene-b0372	insF-2	NC_000913.3:390250-394418	WT	SQ53	OK	50.1273	36.0134	-0.477065	-0.355779	0.59425	0.994614	no
gene-b0373	gene-b0373	insE-2	NC_000913.3:390250-394418	WT	SQ53	OK	27.8441	26.6996	-0.0605528	-0.0137016	0.9679	0.998966	no
gene-b0375	gene-b0375	iprA	NC_000913.3:394505-395129	WT	SQ53	OK	13.3209	6.86281	-0.956816	-0.477651	0.5214	0.994614	no
gene-b0376	gene-b0376	ampH	NC_000913.3:395129-396287	WT	SQ53	OK	83.0988	79.7754	-0.0588837	-0.0884945	0.90225	0.996416	no
gene-b0377	gene-b0377	sbmA	NC_000913.3:396638-397859	WT	SQ53	OK	59.6592	42.2268	-0.498585	-0.607287	0.37775	0.994614	no
gene-b0378	gene-b0378	yaiW	NC_000913.3:397871-398966	WT	SQ53	OK	138.253	133.89	-0.0462582	-0.0792268	0.90915	0.996416	no
gene-b0379	gene-b0379	yaiY	NC_000913.3:399024-399333	WT	SQ53	OK	16.6472	7.86519	-1.08173	-0.520388	0.49715	0.994614	no
gene-b0380	gene-b0380	yaiZ	NC_000913.3:399592-399805	WT	SQ53	OK	205.699	239.737	0.220922	0.126745	0.846	0.996416	no
gene-b0381	gene-b0381	ddlA	NC_000913.3:399828-400923	WT	SQ53	OK	64.8137	82.2616	0.34392	0.470911	0.4826	0.994614	no
gene-b0382	gene-b0382	iraP	NC_000913.3:401385-401646	WT	SQ53	OK	603.904	438.706	-0.461067	-0.412896	0.5503	0.994614	no
gene-b0383	gene-b0383	phoA	NC_000913.3:401746-403162	WT	SQ53	OK	71.6544	53.4472	-0.42294	-0.624385	0.36555	0.994614	no
gene-b0384	gene-b0384	psiF	NC_000913.3:403280-403601	WT	SQ53	OK	138.062	38.7031	-1.8348	-1.32496	0.0716	0.994614	no
gene-b0385	gene-b0385	dgcC	NC_000913.3:403702-404818	WT	SQ53	OK	36.3471	19.9788	-0.86337	-0.697624	0.31	0.994614	no
gene-b0386	gene-b0386	proC	NC_000913.3:404834-405644	WT	SQ53	OK	418.677	388.435	-0.108163	-0.181727	0.79015	0.994614	no
gene-b0387	gene-b0387	yaiI	NC_000913.3:405763-406222	WT	SQ53	OK	116.573	125.285	0.103986	0.0919875	0.8991	0.996416	no
gene-b0388	gene-b0388	aroL	NC_000913.3:406404-406929	WT	SQ53	OK	435.114	856.414	0.976915	1.67463	0.01885	0.735493	no
gene-b0389	gene-b0389	yaiA	NC_000913.3:406978-407170	WT	SQ53	OK	277.119	299.059	0.109925	0.0746483	0.90695	0.996416	no
gene-b0390	gene-b0390	aroM	NC_000913.3:407427-408105	WT	SQ53	OK	86.158	70.0513	-0.298572	-0.298968	0.6696	0.994614	no
gene-b0391	gene-b0391	ppnP	NC_000913.3:408176-408461	WT	SQ53	OK	535.604	458.574	-0.224013	-0.208602	0.76525	0.994614	no
gene-b0392	gene-b0392	ykiA	NC_000913.3:408608-409030	WT	SQ53	OK	25.6211	16.6232	-0.624133	-0.308839	0.6754	0.994614	no
gene-b0393	gene-b0393	rdgC	NC_000913.3:409107-410019	WT	SQ53	OK	254.457	312.253	0.295291	0.517641	0.45645	0.994614	no
gene-b0394	gene-b0394	mak	NC_000913.3:410143-411052	WT	SQ53	OK	511.59	363.439	-0.493275	-0.843531	0.22105	0.994614	no
gene-b0396	gene-b0396	araJ	NC_000913.3:411296-412481	WT	SQ53	OK	45.2308	31.7042	-0.512632	-0.540683	0.43415	0.994614	no
gene-b0397	gene-b0397	sbcC	NC_000913.3:412606-416952	WT	SQ53	OK	66.7826	81.6011	0.289115	0.460239	0.5029	0.994614	no
gene-b0398	gene-b0398	sbcD	NC_000913.3:412606-416952	WT	SQ53	OK	43.591	51.5627	0.242299	0.176714	0.79015	0.994614	no
gene-b0399	gene-b0399	phoB	NC_000913.3:417141-417831	WT	SQ53	OK	118.721	109.806	-0.112624	-0.138425	0.84085	0.996416	no
gene-b0400	gene-b0400	phoR	NC_000913.3:417888-419184	WT	SQ53	OK	53.4962	39.1186	-0.451581	-0.545805	0.4277	0.994614	no
gene-b0401	gene-b0401	brnQ	NC_000913.3:419590-420910	WT	SQ53	OK	41.0602	46.712	0.186054	0.218743	0.751	0.994614	no
gene-b0402	gene-b0402	proY	NC_000913.3:420985-422359	WT	SQ53	OK	70.4645	98.2108	0.478986	0.778077	0.2449	0.994614	no
gene-b0403	gene-b0403	malZ	NC_000913.3:422517-424332	WT	SQ53	OK	94.869	83.2957	-0.187694	-0.328627	0.63945	0.994614	no
gene-b0404	gene-b0404	acpH	NC_000913.3:424336-424918	WT	SQ53	OK	41.8411	44.8714	0.100874	0.0713143	0.925	0.99707	no
gene-b0405	gene-b0405	queA	NC_000913.3:425010-426081	WT	SQ53	OK	87.0762	149.906	0.783711	1.24726	0.0728	0.994614	no
gene-b0406	gene-b0406	tgt	NC_000913.3:426136-427264	WT	SQ53	OK	365.346	674.037	0.883563	1.39489	0.0404	0.994614	no
gene-b0407	gene-b0407	yajC	NC_000913.3:427286-427619	WT	SQ53	OK	408.216	681.936	0.740306	0.863402	0.21235	0.994614	no
gene-b0408	gene-b0408	secD	NC_000913.3:427646-429494	WT	SQ53	OK	263.26	460.109	0.805487	1.20577	0.08345	0.994614	no
gene-b0409	gene-b0409	secF	NC_000913.3:429504-430476	WT	SQ53	OK	348.789	555.974	0.672661	1.13254	0.10285	0.994614	no
gene-b0410	gene-b0410	yajD	NC_000913.3:430604-430952	WT	SQ53	OK	248.769	218.433	-0.187618	-0.169116	0.80995	0.995404	no
gene-b0411	gene-b0411	tsx	NC_000913.3:431128-432013	WT	SQ53	OK	562.688	970.873	0.786948	1.20743	0.08385	0.994614	no
gene-b0412	gene-b0412	yajI	NC_000913.3:432311-432851	WT	SQ53	OK	46.9273	26.2629	-0.837401	-0.617203	0.39565	0.994614	no
gene-b0413	gene-b0413	nrdR	NC_000913.3:433001-433451	WT	SQ53	OK	320.293	415.445	0.375264	0.535415	0.44875	0.994614	no
gene-b0414	gene-b0414	ribD	NC_000913.3:433454-434558	WT	SQ53	OK	266.384	353.552	0.408412	0.690801	0.31675	0.994614	no
gene-b0415	gene-b0415	ribE	NC_000913.3:434646-435117	WT	SQ53	OK	260.628	405.924	0.639215	0.92067	0.1704	0.994614	no
gene-b0416	gene-b0416	nusB	NC_000913.3:435136-435556	WT	SQ53	OK	221.925	361.418	0.703597	0.794566	0.2676	0.994614	no
gene-b0417	gene-b0417	thiL	NC_000913.3:435633-437107	WT	SQ53	OK	104.988	101.471	-0.0491495	-0.0691058	0.91855	0.99707	no
gene-b0418	gene-b0418	pgpA	NC_000913.3:435633-437107	WT	SQ53	OK	117.123	146.519	0.323066	0.299505	0.66485	0.994614	no
gene-b0419	gene-b0419	yajO	NC_000913.3:437160-438135	WT	SQ53	OK	437.3	195.891	-1.15858	-1.9438	0.0077	0.426517	no
gene-b0420	gene-b0420	dxs	NC_000913.3:438314-440177	WT	SQ53	OK	130.88	177.484	0.439442	0.754857	0.2718	0.994614	no
gene-b0421	gene-b0421	ispA	NC_000913.3:440201-441343	WT	SQ53	OK	369.785	527.921	0.513635	0.811941	0.2407	0.994614	no
gene-b0422	gene-b0422	xseB	NC_000913.3:440201-441343	WT	SQ53	OK	465.548	802.916	0.786319	0.313532	0.64775	0.994614	no
gene-b0423	gene-b0423	thiI	NC_000913.3:441548-442997	WT	SQ53	OK	98.0966	144.847	0.562252	0.98249	0.16205	0.994614	no
gene-b0424	gene-b0424	yajL	NC_000913.3:443050-444515	WT	SQ53	OK	103.648	94.8116	-0.128553	-0.105584	0.87755	0.996416	no
gene-b0425	gene-b0425	panE	NC_000913.3:443050-444515	WT	SQ53	OK	158.934	143.189	-0.15051	-0.224241	0.7495	0.994614	no
gene-b0426	gene-b0426	yajQ	NC_000913.3:444682-445174	WT	SQ53	OK	637.653	695.271	0.124805	0.215569	0.7558	0.994614	no
gene-b0427	gene-b0427	yajR	NC_000913.3:445301-446666	WT	SQ53	OK	46.936	46.5376	-0.0122967	-0.015016	0.9846	0.998966	no
gene-b0428	gene-b0428	cyoE	NC_000913.3:446814-447705	WT	SQ53	OK	434.822	774.543	0.832918	1.37469	0.05085	0.994614	no
gene-b0429	gene-b0429	cyoD	NC_000913.3:447716-450641	WT	SQ53	OK	287.16	470.459	0.712212	0.10885	0.68865	0.994614	no
gene-b0430	gene-b0430	cyoC	NC_000913.3:447716-450641	WT	SQ53	OK	512.69	685.032	0.418085	0.162254	0.78405	0.994614	no
gene-b0431	gene-b0431	cyoB	NC_000913.3:447716-450641	WT	SQ53	OK	831.331	1233.71	0.569508	0.635074	0.36025	0.994614	no
gene-b0432	gene-b0432	cyoA	NC_000913.3:450662-451610	WT	SQ53	OK	863.983	1373.6	0.668888	0.944374	0.1673	0.994614	no
gene-b0433	gene-b0433	ampG	NC_000913.3:452069-453545	WT	SQ53	OK	72.2528	102.073	0.498475	0.83575	0.23015	0.994614	no
gene-b0434	gene-b0434	yajG	NC_000913.3:453588-454167	WT	SQ53	OK	464.066	695.912	0.584576	0.990344	0.15435	0.994614	no
gene-b0435	gene-b0435	bolA	NC_000913.3:454471-454789	WT	SQ53	OK	2275.84	871.248	-1.38524	-2.17933	0.00245	0.206184	no
gene-b0436	gene-b0436	tig	NC_000913.3:455132-456431	WT	SQ53	OK	1157	2101.66	0.861138	1.06996	0.1273	0.994614	no
gene-b0437	gene-b0437	clpP	NC_000913.3:456676-457300	WT	SQ53	OK	334.184	368.554	0.141235	0.238793	0.73465	0.994614	no
gene-b0438	gene-b0438	clpX	NC_000913.3:457425-458700	WT	SQ53	OK	192.56	224.515	0.221507	0.384342	0.58615	0.994614	no
gene-b0439	gene-b0439	lon	NC_000913.3:458887-461242	WT	SQ53	OK	433.144	643.432	0.570941	0.763852	0.27105	0.994614	no
gene-b0440	gene-b0440	hupB	NC_000913.3:461450-461723	WT	SQ53	OK	2025.7	2673.31	0.400208	0.651658	0.36475	0.994614	no
gene-b0441	gene-b0441	ppiD	NC_000913.3:461914-463786	WT	SQ53	OK	381.791	533.403	0.482445	0.693036	0.32545	0.994614	no
gene-b0442	gene-b0442	ybaV	NC_000913.3:463936-464308	WT	SQ53	OK	138.005	124.9	-0.143949	-0.108857	0.87285	0.996416	no
gene-b0443	gene-b0443	fadM	NC_000913.3:464401-464800	WT	SQ53	OK	115.886	52.3739	-1.14579	-0.915059	0.18635	0.994614	no
gene-b0444	gene-b0444	queC	NC_000913.3:464851-465547	WT	SQ53	OK	87.3652	81.8879	-0.0934082	-0.0976088	0.8848	0.996416	no
gene-b0445	gene-b0445	ybaE	NC_000913.3:465611-467312	WT	SQ53	OK	22.6414	13.8911	-0.704805	-0.66833	0.33725	0.994614	no
gene-b0446	gene-b0446	cof	NC_000913.3:467411-468230	WT	SQ53	OK	34.9377	24.7294	-0.49856	-0.390065	0.57755	0.994614	no
gene-b0447	gene-b0447	decR	NC_000913.3:468382-468841	WT	SQ53	OK	62.2534	68.3866	0.13556	0.0962194	0.8929	0.996416	no
gene-b0448	gene-b0448	mdlA	NC_000913.3:468870-472417	WT	SQ53	OK	41.4802	32.4317	-0.355016	-0.415681	0.55425	0.994614	no
gene-b0449	gene-b0449	mdlB	NC_000913.3:468870-472417	WT	SQ53	OK	41.7268	35.2809	-0.242086	-0.285826	0.6808	0.994614	no
gene-b0450	gene-b0450	glnK	NC_000913.3:472597-472936	WT	SQ53	OK	107.431	145.737	0.43995	0.319494	0.66135	0.994614	no
gene-b0451	gene-b0451	amtB	NC_000913.3:472965-474252	WT	SQ53	OK	277.889	307.948	0.148179	0.253161	0.7149	0.994614	no
gene-b0452	gene-b0452	tesB	NC_000913.3:474300-475161	WT	SQ53	OK	64.942	55.8118	-0.21858	-0.231871	0.74225	0.994614	no
gene-b0453	gene-b0453	ybaY	NC_000913.3:475378-475951	WT	SQ53	OK	178.858	59.5539	-1.58655	-1.63466	0.02305	0.817608	no
gene-b0454	gene-b0454	atl	NC_000913.3:475981-476371	WT	SQ53	OK	246.121	222.003	-0.148789	-0.15346	0.831	0.995404	no
gene-b0455	gene-b0455	ffs	NC_000913.3:476447-476561	WT	SQ53	OK	19749	26172.6	0.406274	0.295973	0.67435	0.994614	no
gene-b0456	gene-b0456	ybaA	NC_000913.3:476671-477025	WT	SQ53	OK	119.547	65.8926	-0.859387	-0.637091	0.38275	0.994614	no
gene-b0457	gene-b0457	pdeB	NC_000913.3:477066-478617	WT	SQ53	OK	42.1629	25.8443	-0.706127	-0.799573	0.24625	0.994614	no
gene-b0458	gene-b0458	ylaC	NC_000913.3:478780-479251	WT	SQ53	OK	93.0798	90.2851	-0.043979	-0.0388665	0.95445	0.998966	no
gene-b0459	gene-b0459	maa	NC_000913.3:479366-479918	WT	SQ53	OK	48.1142	57.901	0.267126	0.206968	0.75725	0.994614	no
gene-b0460	gene-b0460	hha	NC_000913.3:480089-480308	WT	SQ53	OK	88.654	106.746	0.267924	0.178559	0.78215	0.994614	no
gene-b0461	gene-b0461	tomB	NC_000913.3:480333-480708	WT	SQ53	OK	110.572	119.806	0.11572	0.0824678	0.90765	0.996416	no
gene-b0462	gene-b0462	acrB	NC_000913.3:481253-484403	WT	SQ53	OK	312.836	386.499	0.305058	0.406771	0.55945	0.994614	no
gene-b0463	gene-b0463	acrA	NC_000913.3:484425-485619	WT	SQ53	OK	442.613	577.832	0.384604	0.597949	0.3945	0.994614	no
gene-b0464	gene-b0464	acrR	NC_000913.3:485760-486408	WT	SQ53	OK	85.9746	101.86	0.2446	0.26064	0.70705	0.994614	no
gene-b0465	gene-b0465	mscK	NC_000913.3:486535-489898	WT	SQ53	OK	54.6242	63.1137	0.208412	0.372151	0.5929	0.994614	no
gene-b0466	gene-b0466	ybaM	NC_000913.3:490109-490271	WT	SQ53	OK	117.446	30.6226	-1.93933	-1.3694	0.3635	0.994614	no
gene-b0467	gene-b0467	priC	NC_000913.3:490284-490812	WT	SQ53	OK	49.3858	50.5569	0.0338118	0.0240383	0.9749	0.998966	no
gene-b0468	gene-b0468	ybaN	NC_000913.3:490881-491259	WT	SQ53	OK	60.0001	40.6861	-0.560431	-0.416105	0.5619	0.994614	no
gene-b0469	gene-b0469	apt	NC_000913.3:491411-491963	WT	SQ53	OK	739.831	1205.86	0.704792	1.16893	0.0939	0.994614	no
gene-b0470	gene-b0470	dnaX	NC_000913.3:492091-494023	WT	SQ53	OK	195.886	272.079	0.474014	0.754989	0.2836	0.994614	no
gene-b0471	gene-b0471	ybaB	NC_000913.3:494075-495010	WT	SQ53	OK	1236.78	1609.17	0.379731	0.529192	0.4586	0.994614	no
gene-b0472	gene-b0472	recR	NC_000913.3:494075-495010	WT	SQ53	OK	179.019	220.396	0.299987	0.296816	0.673	0.994614	no
gene-b0473	gene-b0473	htpG	NC_000913.3:495119-496994	WT	SQ53	OK	233.706	272.53	0.22172	0.358784	0.60425	0.994614	no
gene-b0474	gene-b0474	adk	NC_000913.3:497174-497819	WT	SQ53	OK	709.303	1328.38	0.905193	1.44682	0.04205	0.994614	no
gene-b0475	gene-b0475	hemH	NC_000913.3:498054-499973	WT	SQ53	OK	69.705	64.625	-0.10917	-0.111916	0.8678	0.996416	no
gene-b0476	gene-b0476	aes	NC_000913.3:498054-499973	WT	SQ53	OK	37.158	17.2184	-1.10972	-0.716467	0.36795	0.994614	no
gene-b0477	gene-b0477	gsk	NC_000913.3:500124-501429	WT	SQ53	OK	135.584	232.575	0.77851	1.35922	0.05995	0.994614	no
gene-b0478	gene-b0478	ybaL	NC_000913.3:501561-503238	WT	SQ53	OK	253.506	330.028	0.380566	0.615505	0.3702	0.994614	no
gene-b0479	gene-b0479	fsr	NC_000913.3:503475-504696	WT	SQ53	OK	44.8766	29.5111	-0.604706	-0.629946	0.36055	0.994614	no
gene-b0480	gene-b0480	ushA	NC_000913.3:504913-506566	WT	SQ53	OK	364.071	344.42	-0.0800489	-0.125436	0.8579	0.996416	no
gene-b0481	gene-b0481	ybaK	NC_000913.3:506602-507082	WT	SQ53	OK	160.589	165.569	0.044054	0.0461701	0.94735	0.998966	no
gene-b0482	gene-b0482	ybaP	NC_000913.3:507203-508080	WT	SQ53	OK	58.3398	53.8116	-0.116563	-0.116731	0.86125	0.996416	no
gene-b0483	gene-b0483	ybaQ	NC_000913.3:508217-508559	WT	SQ53	OK	256.864	259.311	0.0136752	0.0120666	0.98645	0.998966	no
gene-b0484	gene-b0484	copA	NC_000913.3:508874-511379	WT	SQ53	OK	264.297	324.321	0.295265	0.442409	0.5176	0.994614	no
gene-b0485	gene-b0485	glsA	NC_000913.3:511640-512573	WT	SQ53	OK	141.052	27.8017	-2.34298	-2.55177	0.0015	0.139957	no
gene-b0486	gene-b0486	ybaT	NC_000913.3:512575-513868	WT	SQ53	OK	84.1431	26.8102	-1.65006	-1.94578	0.0079	0.426517	no
gene-b0487	gene-b0487	cueR	NC_000913.3:513992-514400	WT	SQ53	OK	380.516	289.311	-0.395335	-0.476191	0.50615	0.994614	no
gene-b0488	gene-b0488	ybbJ	NC_000913.3:514400-515773	WT	SQ53	OK	102.373	98.155	-0.0606995	-0.0396406	0.9569	0.998966	no
gene-b0489	gene-b0489	qmcA	NC_000913.3:514400-515773	WT	SQ53	OK	114.836	106.562	-0.107891	-0.152122	0.827	0.995404	no
gene-b0490	gene-b0490	fetA	NC_000913.3:515918-517362	WT	SQ53	OK	46.6098	38.833	-0.263349	-0.189649	0.7761	0.994614	no
gene-b0491	gene-b0491	fetB	NC_000913.3:515918-517362	WT	SQ53	OK	94.7947	77.1181	-0.297736	-0.346166	0.619	0.994614	no
gene-b0492	gene-b0492	cnoX	NC_000913.3:517424-518279	WT	SQ53	OK	339.612	318.436	-0.0928835	-0.163134	0.81365	0.995404	no
gene-b0493	gene-b0493	ybbO	NC_000913.3:518339-522830	WT	SQ53	OK	216.964	274.758	0.340704	0.347445	0.62005	0.994614	no
gene-b0494	gene-b0494	tesA	NC_000913.3:518339-522830	WT	SQ53	OK	86.4681	88.6246	0.0355387	0.0183393	0.96775	0.998966	no
gene-b0495	gene-b0495	ybbA	NC_000913.3:518339-522830	WT	SQ53	OK	149.195	128.727	-0.212882	-0.121152	0.85105	0.996416	no
gene-b0496	gene-b0496	ybbP	NC_000913.3:518339-522830	WT	SQ53	OK	64.2653	48.9533	-0.392634	-0.36738	0.59585	0.994614	no
gene-b0497	gene-b0497	rhsD	NC_000913.3:523260-527541	WT	SQ53	OK	80.3287	49.6187	-0.695032	-1.20149	0.08895	0.994614	no
gene-b0498	gene-b0498	ybbC	NC_000913.3:527580-529130	WT	SQ53	OK	128.904	109.705	-0.232671	-0.128977	0.85295	0.996416	no
gene-b0499	gene-b0499	ylbH	NC_000913.3:527580-529130	WT	SQ53	OK	125.784	94.7366	-0.408957	-0.479203	0.5025	0.994614	no
gene-b0501	gene-b0501	ybbD	NC_000913.3:527580-529130	WT	SQ53	OK	53.6527	24.6369	-1.12283	-0.482744	0.6425	0.994614	no
gene-b0502	gene-b0502	ylbG	NC_000913.3:529644-530016	WT	SQ53	OK	55.8591	44.9654	-0.312977	-0.230831	0.7399	0.994614	no
gene-b0503	gene-b0503	selU	NC_000913.3:530131-531226	WT	SQ53	OK	58.1411	51.0846	-0.186671	-0.219606	0.7551	0.994614	no
gene-b0504	gene-b0504	allS	NC_000913.3:531294-532221	WT	SQ53	OK	29.3571	11.9956	-1.29121	-1.04507	0.145	0.994614	no
gene-b0505	gene-b0505	allA	NC_000913.3:532450-532933	WT	SQ53	OK	29.6283	17.1305	-0.790406	-0.563944	0.4049	0.994614	no
gene-b0506	gene-b0506	allR	NC_000913.3:533010-533826	WT	SQ53	OK	726.955	822.087	0.177424	0.282659	0.6677	0.994614	no
gene-b0507	gene-b0507	gcl	NC_000913.3:533915-535697	WT	SQ53	OK	24.4782	11.4054	-1.10177	-1.05435	0.1091	0.994614	no
gene-b0508	gene-b0508	hyi	NC_000913.3:535709-536486	WT	SQ53	OK	32.5387	13.3858	-1.28145	-0.923294	0.18225	0.994614	no
gene-b0509	gene-b0509	glxR	NC_000913.3:536585-537464	WT	SQ53	OK	29.6452	12.879	-1.20277	-0.884601	0.23055	0.994614	no
gene-b0511	gene-b0511	ybbW	NC_000913.3:537632-539087	WT	SQ53	OK	20.4522	8.5033	-1.26616	-1.03611	0.1519	0.994614	no
gene-b0512	gene-b0512	allB	NC_000913.3:539146-540508	WT	SQ53	OK	28.6247	14.8235	-0.949369	-0.875204	0.19255	0.994614	no
gene-b0513	gene-b0513	ybbY	NC_000913.3:540564-541866	WT	SQ53	OK	20.9356	6.66623	-1.65102	-1.31869	0.0621	0.994614	no
gene-b0514	gene-b0514	glxK	NC_000913.3:541887-543033	WT	SQ53	OK	127.313	87.718	-0.537436	-0.86785	0.20355	0.994614	no
gene-b0515	gene-b0515	allE	NC_000913.3:543260-544046	WT	SQ53	OK	39.3247	29.186	-0.43016	-0.371789	0.5675	0.994614	no
gene-b0516	gene-b0516	allC	NC_000913.3:544056-545292	WT	SQ53	OK	64.5838	45.4099	-0.508164	-0.621884	0.36875	0.994614	no
gene-b0517	gene-b0517	allD	NC_000913.3:545313-546363	WT	SQ53	OK	22.466	8.57092	-1.39022	-0.990328	0.15575	0.994614	no
gene-b0518	gene-b0518	fdrA	NC_000913.3:546679-548347	WT	SQ53	OK	23.2444	10.2678	-1.17876	-0.96747	0.1808	0.994614	no
gene-b0520	gene-b0520	ylbF	NC_000913.3:549626-551332	WT	SQ53	OK	27.068	17.9778	-0.590374	-0.355026	0.62465	0.994614	no
gene-b0521	gene-b0521	ybcF	NC_000913.3:549626-551332	WT	SQ53	OK	67.7227	51.4227	-0.397235	-0.412675	0.55625	0.994614	no
gene-b0522	gene-b0522	purK	NC_000913.3:551526-553100	WT	SQ53	OK	404.745	725.618	0.842197	1.07173	0.1291	0.994614	no
gene-b0523	gene-b0523	purE	NC_000913.3:551526-553100	WT	SQ53	OK	449.434	799.982	0.831858	0.616538	0.3864	0.994614	no
gene-b0524	gene-b0524	lpxH	NC_000913.3:553217-553940	WT	SQ53	OK	74.999	86.7106	0.209337	0.22299	0.7584	0.994614	no
gene-b0525	gene-b0525	ppiB	NC_000913.3:553942-554437	WT	SQ53	OK	774.31	854.713	0.142529	0.238749	0.7357	0.994614	no
gene-b0526	gene-b0526	cysS	NC_000913.3:554610-555996	WT	SQ53	OK	162.959	248.523	0.608873	1.04788	0.1335	0.994614	no
gene-b0527	gene-b0527	ybcI	NC_000913.3:556031-556553	WT	SQ53	OK	33.5673	14.5115	-1.20986	-0.677231	0.32575	0.994614	no
gene-b0528	gene-b0528	ybcJ	NC_000913.3:556660-556873	WT	SQ53	OK	98.3094	56.2552	-0.805344	-0.395933	0.58665	0.994614	no
gene-b0529	gene-b0529	folD	NC_000913.3:556874-557741	WT	SQ53	OK	355.603	430.996	0.277406	0.476246	0.488	0.994614	no
gene-b0530	gene-b0530	sfmA	NC_000913.3:558211-558754	WT	SQ53	OK	13.6482	5.2849	-1.36876	-0.780031	0.262	0.994614	no
gene-b0531	gene-b0531	sfmC	NC_000913.3:558973-559666	WT	SQ53	OK	10.3536	3.58926	-1.52837	-0.904354	0.20085	0.994614	no
gene-b0532	gene-b0532	sfmD	NC_000913.3:559696-562300	WT	SQ53	OK	28.602	17.1961	-0.734038	-0.89083	0.20715	0.994614	no
gene-b0533	gene-b0533	sfmH	NC_000913.3:562335-563319	WT	SQ53	OK	18.0482	6.42493	-1.4901	-1.02341	0.10295	0.994614	no
gene-b0534	gene-b0534	sfmF	NC_000913.3:563329-563845	WT	SQ53	OK	18.7735	14.9388	-0.32963	-0.198346	0.7589	0.994614	no
gene-b0535	gene-b0535	fimZ	NC_000913.3:563847-564480	WT	SQ53	OK	12.0037	3.25893	-1.88101	-0.971016	0.21385	0.994614	no
gene-b0536	gene-b0536	argU	NC_000913.3:564722-564799	WT	SQ53	NOTEST	0	0	0	0	1	1	no
gene-b0537	gene-b0537	intD	NC_000913.3:564814-566079	WT	SQ53	OK	140.627	134.82	-0.0608443	-0.0963755	0.8904	0.996416	no
gene-b0539	gene-b0539	exoD	NC_000913.3:566097-566361	WT	SQ53	OK	131.353	74.1158	-0.825594	-0.473194	0.47925	0.994614	no
gene-b0540	gene-b0540	insE-3	NC_000913.3:566375-568247	WT	SQ53	OK	21.1773	17.8216	-0.248889	-0.0513762	0.90545	0.996416	no
gene-b0541	gene-b0541	insF-3	NC_000913.3:566375-568247	WT	SQ53	OK	38.8965	28.6394	-0.441642	-0.351351	0.6082	0.994614	no
gene-b0543	gene-b0543	emrE	NC_000913.3:568314-568647	WT	SQ53	OK	50.3299	38.8014	-0.375307	-0.212448	0.75125	0.994614	no
gene-b0544	gene-b0544	ybcK	NC_000913.3:568901-570428	WT	SQ53	OK	33.8196	19.4746	-0.796265	-0.793998	0.24015	0.994614	no
gene-b0545	gene-b0545	ybcL	NC_000913.3:570892-571444	WT	SQ53	OK	42.2556	20.7782	-1.02407	-0.74864	0.29055	0.994614	no
gene-b0546	gene-b0546	ybcM	NC_000913.3:571453-572251	WT	SQ53	OK	130.096	80.6076	-0.690593	-0.855838	0.2259	0.994614	no
gene-b0547	gene-b0547	ybcN	NC_000913.3:572367-573870	WT	SQ53	OK	21.237	7.96757	-1.41437	-0.62058	0.3101	0.994614	no
gene-b0548	gene-b0548	ninE	NC_000913.3:572367-573870	WT	SQ53	NOTEST	11.5335	0	#NAME?	0	1	1	no
gene-b0549	gene-b0549	ybcO	NC_000913.3:572367-573870	WT	SQ53	OK	29.4797	9.43792	-1.64318	-0.593409	0.6008	0.994614	no
gene-b0550	gene-b0550	rusA	NC_000913.3:572367-573870	WT	SQ53	OK	29.6422	12.421	-1.25486	-0.505485	0.6061	0.994614	no
gene-b0551	gene-b0551	ybcQ	NC_000913.3:573955-574339	WT	SQ53	OK	66.9976	51.3677	-0.383246	-0.272837	0.6749	0.994614	no
gene-b0552	gene-b0552	insH-2	NC_000913.3:574528-576825	WT	SQ53	OK	197.468	297.816	0.592802	0.385607	0.5845	0.994614	no
gene-b0554	gene-b0554	essD	NC_000913.3:577397-578568	WT	SQ53	OK	27.8466	33.9698	0.286751	0.0408716	0.8822	0.996416	no
gene-b0555	gene-b0555	rrrD	NC_000913.3:577397-578568	WT	SQ53	OK	47.8928	32.7807	-0.546962	-0.302504	0.6642	0.994614	no
gene-b0556	gene-b0556	rzpD	NC_000913.3:577397-578568	WT	SQ53	OK	33.8683	28.7867	-0.234535	-0.12163	0.8582	0.996416	no
gene-b0557	gene-b0557	borD	NC_000913.3:578599-578893	WT	SQ53	OK	129.363	405.125	1.64694	1.34768	0.07465	0.994614	no
gene-b0558	gene-b0558	ybcV	NC_000913.3:579183-579594	WT	SQ53	OK	12.5844	4.92662	-1.35296	-0.669041	0.3471	0.994614	no
gene-b0559	gene-b0559	ybcW	NC_000913.3:579879-580086	WT	SQ53	OK	10.2367	12.9035	0.334003	0.157843	0.8075	0.995404	no
gene-b0560	gene-b0560	nohD	NC_000913.3:580833-582097	WT	SQ53	OK	66.2088	37.1485	-0.833719	-0.510624	0.44525	0.994614	no
gene-b0561	gene-b0561	tfaD	NC_000913.3:580833-582097	WT	SQ53	OK	74.3384	48.1103	-0.627761	-0.476122	0.4886	0.994614	no
gene-b0562	gene-b0562	ybcY	NC_000913.3:582151-582806	WT	SQ53	OK	60.9969	67.6015	0.148318	0.128363	0.85955	0.996416	no
gene-b0563	gene-b0563	tfaX	NC_000913.3:582874-583060	WT	SQ53	OK	39.6994	56.8643	0.518406	0.324133	0.41055	0.994614	no
gene-b0564	gene-b0564	appY	NC_000913.3:583680-584430	WT	SQ53	OK	23.3937	13.8835	-0.752748	-0.564464	0.4344	0.994614	no
gene-b0565	gene-b0565	ompT	NC_000913.3:584679-585633	WT	SQ53	OK	18061.2	30189.4	0.741148	0.653466	0.31825	0.994614	no
gene-b0566	gene-b0566	envY	NC_000913.3:586146-586908	WT	SQ53	OK	12.5242	8.03986	-0.63947	-0.456966	0.49415	0.994614	no
gene-b0567	gene-b0567	ybcH	NC_000913.3:587090-587981	WT	SQ53	OK	24.9876	21.5533	-0.213305	-0.150324	0.83695	0.996416	no
gene-b0568	gene-b0568	nfrA	NC_000913.3:587981-593178	WT	SQ53	OK	37.9234	34.5787	-0.133204	-0.194057	0.7788	0.994614	no
gene-b0569	gene-b0569	nfrB	NC_000913.3:587981-593178	WT	SQ53	OK	23.3901	13.9663	-0.743945	-0.645359	0.3697	0.994614	no
gene-b0570	gene-b0570	cusS	NC_000913.3:593327-595443	WT	SQ53	OK	67.42	87.6886	0.379213	0.497671	0.47105	0.994614	no
gene-b0571	gene-b0571	cusR	NC_000913.3:593327-595443	WT	SQ53	OK	151.503	205.05	0.436632	0.518863	0.4563	0.994614	no
gene-b0572	gene-b0572	cusC	NC_000913.3:595599-596973	WT	SQ53	OK	159.586	253.874	0.669781	1.15768	0.0991	0.994614	no
gene-b0573	gene-b0573	cusF	NC_000913.3:597130-597463	WT	SQ53	OK	135.476	234.941	0.794257	0.637465	0.37545	0.994614	no
gene-b0574	gene-b0574	cusB	NC_000913.3:597478-598702	WT	SQ53	OK	98.0383	175.45	0.839645	1.42982	0.03885	0.994614	no
gene-b0575	gene-b0575	cusA	NC_000913.3:598713-601857	WT	SQ53	OK	84.6613	118.602	0.486357	0.82799	0.24115	0.994614	no
gene-b0576	gene-b0576	pheP	NC_000913.3:601958-603335	WT	SQ53	OK	74.7309	132.741	0.828834	1.37943	0.05185	0.994614	no
gene-b0577	gene-b0577	ybdG	NC_000913.3:603415-604663	WT	SQ53	OK	44.948	48.4053	0.106905	0.123329	0.8568	0.996416	no
gene-b0578	gene-b0578	nfsB	NC_000913.3:604770-605424	WT	SQ53	OK	316.692	317.345	0.00297466	0.00512457	0.99425	0.998966	no
gene-b0579	gene-b0579	ybdF	NC_000913.3:605517-605886	WT	SQ53	OK	22.188	24.9805	0.171024	0.0961292	0.8789	0.996416	no
gene-b0580	gene-b0580	ybdJ	NC_000913.3:605950-606199	WT	SQ53	OK	12.4622	11.9423	-0.0614786	-0.026537	0.92905	0.99707	no
gene-b0581	gene-b0581	ybdK	NC_000913.3:606264-607383	WT	SQ53	OK	55.8904	15.0479	-1.89304	-1.64979	0.03895	0.994614	no
gene-b0582	gene-b0582	insL-2	NC_000913.3:608064-609177	WT	SQ53	OK	103.218	163.973	0.667769	1.11006	0.1157	0.994614	no
gene-b0583	gene-b0583	entD	NC_000913.3:609458-610079	WT	SQ53	OK	18.4445	11.0798	-0.735262	-0.406502	0.52965	0.994614	no
gene-b0584	gene-b0584	fepA	NC_000913.3:610253-612494	WT	SQ53	OK	180.959	118.163	-0.614888	-1.04236	0.14105	0.994614	no
gene-b0585	gene-b0585	fes	NC_000913.3:612736-613939	WT	SQ53	OK	55.563	35.0599	-0.664303	-0.739141	0.2998	0.994614	no
gene-b0586	gene-b0586	entF	NC_000913.3:613941-618038	WT	SQ53	OK	78.2038	43.6457	-0.8414	-1.47092	0.03865	0.994614	no
gene-b0587	gene-b0587	fepE	NC_000913.3:618253-622189	WT	SQ53	OK	25.4034	10.1477	-1.32387	-0.617398	0.58045	0.994614	no
gene-b0588	gene-b0588	fepC	NC_000913.3:618253-622189	WT	SQ53	OK	70.968	54.8207	-0.372448	-0.335056	0.62375	0.994614	no
gene-b0589	gene-b0589	fepG	NC_000913.3:618253-622189	WT	SQ53	OK	35.5225	34.172	-0.0559194	-0.046938	0.9438	0.998768	no
gene-b0590	gene-b0590	fepD	NC_000913.3:618253-622189	WT	SQ53	OK	24.7987	19.213	-0.368182	-0.225732	0.74845	0.994614	no
gene-b0591	gene-b0591	entS	NC_000913.3:622299-623550	WT	SQ53	OK	135.766	134.824	-0.0100529	-0.0175836	0.9797	0.998966	no
gene-b0592	gene-b0592	fepB	NC_000913.3:623553-624510	WT	SQ53	OK	55.6666	43.4644	-0.356977	-0.375745	0.58415	0.994614	no
gene-b0593	gene-b0593	entC	NC_000913.3:624884-626060	WT	SQ53	OK	136.425	95.1462	-0.519894	-0.853559	0.21855	0.994614	no
gene-b0594	gene-b0594	entE	NC_000913.3:626069-627680	WT	SQ53	OK	155.442	104.684	-0.570337	-0.994512	0.15105	0.994614	no
gene-b0595	gene-b0595	entB	NC_000913.3:627693-629297	WT	SQ53	OK	126.587	72.4561	-0.80495	-0.932955	0.1886	0.994614	no
gene-b0596	gene-b0596	entA	NC_000913.3:627693-629297	WT	SQ53	OK	156.55	104.075	-0.588998	-0.727448	0.29055	0.994614	no
gene-b0597	gene-b0597	entH	NC_000913.3:629299-629713	WT	SQ53	OK	315.741	192.389	-0.714716	-0.798608	0.25765	0.994614	no
gene-b0598	gene-b0598	cstA	NC_000913.3:629893-631999	WT	SQ53	OK	213.425	263.35	0.303257	0.491038	0.47475	0.994614	no
gene-b0599	gene-b0599	hcxA	NC_000913.3:632388-633477	WT	SQ53	OK	236.408	263.289	0.15537	0.272903	0.69495	0.994614	no
gene-b0600	gene-b0600	ybdL	NC_000913.3:633585-634746	WT	SQ53	OK	173.301	197.307	0.187159	0.325369	0.63175	0.994614	no
gene-b0601	gene-b0601	ybdM	NC_000913.3:634746-636569	WT	SQ53	OK	34.6063	22.4236	-0.626019	-0.323152	0.65015	0.994614	no
gene-b0602	gene-b0602	ybdN	NC_000913.3:634746-636569	WT	SQ53	OK	22.8558	13.7537	-0.732741	-0.563892	0.3784	0.994614	no
gene-b0603	gene-b0603	ybdO	NC_000913.3:636715-637618	WT	SQ53	OK	10.7298	3.42225	-1.64861	-0.93808	0.18815	0.994614	no
gene-b0604	gene-b0604	dsbG	NC_000913.3:637826-638573	WT	SQ53	OK	200.173	168.183	-0.251219	-0.403271	0.5616	0.994614	no
gene-b0605	gene-b0605	ahpC	NC_000913.3:638944-639508	WT	SQ53	OK	1347.48	1492.17	0.147142	0.232989	0.73355	0.994614	no
gene-b0606	gene-b0606	ahpF	NC_000913.3:639752-641318	WT	SQ53	OK	267.197	337.187	0.335644	0.542518	0.43885	0.994614	no
gene-b0607	gene-b0607	uspG	NC_000913.3:641438-641867	WT	SQ53	OK	56.0075	45.7467	-0.291954	-0.2198	0.76775	0.994614	no
gene-b0608	gene-b0608	ybdR	NC_000913.3:642087-643326	WT	SQ53	OK	110.279	85.1597	-0.372914	-0.609957	0.3758	0.994614	no
gene-b0610	gene-b0610	rnk	NC_000913.3:643556-643967	WT	SQ53	OK	76.9674	62.8952	-0.291298	-0.213884	0.76575	0.994614	no
gene-b0611	gene-b0611	rna	NC_000913.3:644196-645003	WT	SQ53	OK	96.6855	87.7846	-0.139332	-0.170051	0.8098	0.995404	no
gene-b0612	gene-b0612	citT	NC_000913.3:645116-646580	WT	SQ53	OK	22.1306	9.33545	-1.24525	-1.00654	0.1689	0.994614	no
gene-b0613	gene-b0613	citG	NC_000913.3:646630-648035	WT	SQ53	OK	15.9315	5.17035	-1.62355	-0.913476	0.19565	0.994614	no
gene-b0614	gene-b0614	citX	NC_000913.3:646630-648035	WT	SQ53	OK	9.4248	2.87659	-1.7121	-0.60708	0.5979	0.994614	no
gene-b0615	gene-b0615	citF	NC_000913.3:648038-649571	WT	SQ53	OK	10.2027	4.4897	-1.18426	-0.834811	0.19845	0.994614	no
gene-b0616	gene-b0616	citE	NC_000913.3:649581-650783	WT	SQ53	OK	9.46836	4.10252	-1.2066	-0.677593	0.35055	0.994614	no
gene-b0617	gene-b0617	citD	NC_000913.3:649581-650783	WT	SQ53	OK	11.8751	4.50519	-1.39829	-0.290884	0.64845	0.994614	no
gene-b0618	gene-b0618	citC	NC_000913.3:650797-651856	WT	SQ53	OK	9.24027	2.14091	-2.10971	-1.12722	0.1455	0.994614	no
gene-b0619	gene-b0619	dpiB	NC_000913.3:652234-654542	WT	SQ53	OK	125.195	145.848	0.220285	0.377123	0.59125	0.994614	no
gene-b0620	gene-b0620	dpiA	NC_000913.3:652234-654542	WT	SQ53	OK	34.1394	29.182	-0.22636	-0.102395	0.7657	0.994614	no
gene-b0621	gene-b0621	dcuC	NC_000913.3:654582-655968	WT	SQ53	OK	14.8225	7.04231	-1.07367	-0.806408	0.26795	0.994614	no
gene-b0622	gene-b0622	pagP	NC_000913.3:656556-657117	WT	SQ53	OK	55.3092	39.8455	-0.473102	-0.33266	0.64645	0.994614	no
gene-b0623	gene-b0623	cspE	NC_000913.3:657291-657501	WT	SQ53	OK	1082.06	1381.8	0.352766	0.285453	0.6891	0.994614	no
gene-b0624	gene-b0624	crcB	NC_000913.3:657554-657938	WT	SQ53	OK	144.295	140.756	-0.0358239	-0.0313076	0.9614	0.998966	no
gene-b0627	gene-b0627	tatE	NC_000913.3:658946-659150	WT	SQ53	OK	263.86	271.769	0.0426069	0.0303071	0.96285	0.998966	no
gene-b0628	gene-b0628	lipA	NC_000913.3:659250-660216	WT	SQ53	OK	96.9013	119.941	0.30774	0.457884	0.51505	0.994614	no
gene-b0629	gene-b0629	ybeF	NC_000913.3:660424-661378	WT	SQ53	OK	9.67835	6.91491	-0.485051	-0.346952	0.60465	0.994614	no
gene-b0630	gene-b0630	lipB	NC_000913.3:661636-662278	WT	SQ53	OK	224.73	267.994	0.254006	0.41464	0.5502	0.994614	no
gene-b0631	gene-b0631	ybeD	NC_000913.3:662378-662642	WT	SQ53	OK	100.891	139.193	0.464288	0.334809	0.61825	0.994614	no
gene-b0632	gene-b0632	dacA	NC_000913.3:662751-663963	WT	SQ53	OK	192.37	289.488	0.589616	1.0051	0.15895	0.994614	no
gene-b0633	gene-b0633	rlpA	NC_000913.3:664101-665190	WT	SQ53	OK	233.743	377.99	0.693424	1.16013	0.0855	0.994614	no
gene-b0634	gene-b0634	mrdB	NC_000913.3:665200-666313	WT	SQ53	OK	81.0893	104.859	0.370863	0.569644	0.40055	0.994614	no
gene-b0635	gene-b0635	mrdA	NC_000913.3:666315-668217	WT	SQ53	OK	119.016	199.551	0.745603	1.29577	0.0593	0.994614	no
gene-b0636	gene-b0636	rlmH	NC_000913.3:668247-668715	WT	SQ53	OK	115.305	235.7	1.0315	1.05352	0.14395	0.994614	no
gene-b0637	gene-b0637	rsfS	NC_000913.3:668718-669036	WT	SQ53	OK	257.862	522.474	1.01876	1.00765	0.1465	0.994614	no
gene-b0638	gene-b0638	cobC	NC_000913.3:669295-669907	WT	SQ53	OK	28.9535	29.1201	0.00827343	0.00607979	0.99495	0.998966	no
gene-b0639	gene-b0639	nadD	NC_000913.3:669930-670572	WT	SQ53	OK	198.859	295.566	0.571732	0.906382	0.1884	0.994614	no
gene-b0640	gene-b0640	holA	NC_000913.3:670573-672186	WT	SQ53	OK	220.737	278.312	0.334373	0.43405	0.52845	0.994614	no
gene-b0641	gene-b0641	lptE	NC_000913.3:670573-672186	WT	SQ53	OK	300.393	427.915	0.510474	0.486721	0.4933	0.994614	no
gene-b0642	gene-b0642	leuS	NC_000913.3:672200-674783	WT	SQ53	OK	422.985	568.241	0.425896	0.562755	0.4049	0.994614	no
gene-b0643	gene-b0643	ybeL	NC_000913.3:675017-675500	WT	SQ53	OK	933.211	405.917	-1.20102	-1.97599	0.00495	0.331959	no
gene-b0644	gene-b0644	ybeQ	NC_000913.3:675569-676547	WT	SQ53	OK	57.0703	47.7176	-0.258217	-0.27645	0.6985	0.994614	no
gene-b0645	gene-b0645	ybeR	NC_000913.3:676710-678842	WT	SQ53	OK	30.385	15.1426	-1.00475	-0.563708	0.6593	0.994614	no
gene-b0646	gene-b0646	djlB	NC_000913.3:676710-678842	WT	SQ53	OK	26.1791	13.0767	-1.00141	-0.827417	0.2173	0.994614	no
gene-b0647	gene-b0647	ybeT	NC_000913.3:678851-679406	WT	SQ53	OK	19.6271	8.96683	-1.13018	-0.579743	0.42505	0.994614	no
gene-b0648	gene-b0648	ybeU	NC_000913.3:679507-681663	WT	SQ53	OK	45.5292	34.4638	-0.401711	-0.257998	0.73245	0.994614	no
gene-b0649	gene-b0649	djlC	NC_000913.3:679507-681663	WT	SQ53	OK	53.4774	33.582	-0.671242	-0.778524	0.27005	0.994614	no
gene-b0650	gene-b0650	hscC	NC_000913.3:681722-683393	WT	SQ53	OK	26.4451	18.6297	-0.505394	-0.483269	0.47725	0.994614	no
gene-b0651	gene-b0651	rihA	NC_000913.3:683476-684412	WT	SQ53	OK	76.2543	71.1968	-0.0990059	-0.121527	0.8615	0.996416	no
gene-b0652	gene-b0652	gltL	NC_000913.3:684529-686669	WT	SQ53	OK	113.12	125.077	0.144967	0.172827	0.80515	0.995404	no
gene-b0653	gene-b0653	gltK	NC_000913.3:684529-686669	WT	SQ53	OK	50.8127	54.5787	0.103148	0.0757678	0.91975	0.99707	no
gene-b0654	gene-b0654	gltJ	NC_000913.3:684529-686669	WT	SQ53	OK	70.3598	76.2813	0.116577	0.107793	0.8758	0.996416	no
gene-b0655	gene-b0655	gltI	NC_000913.3:686838-687747	WT	SQ53	OK	312.096	252.372	-0.306439	-0.534401	0.4424	0.994614	no
gene-b0656	gene-b0656	insH-3	NC_000913.3:687996-689013	WT	SQ53	OK	195.366	290.972	0.574697	0.988249	0.15685	0.994614	no
gene-b0657	gene-b0657	lnt	NC_000913.3:689342-690881	WT	SQ53	OK	59.3469	82.773	0.479988	0.759265	0.274	0.994614	no
gene-b0658	gene-b0658	ybeX	NC_000913.3:690905-691784	WT	SQ53	OK	316.598	578.596	0.869905	1.4751	0.03885	0.994614	no
gene-b0659	gene-b0659	ybeY	NC_000913.3:691873-693378	WT	SQ53	OK	366.864	399.672	0.123573	0.105842	0.8771	0.996416	no
gene-b0660	gene-b0660	ybeZ	NC_000913.3:691873-693378	WT	SQ53	OK	271.008	263.077	-0.0428499	-0.0607662	0.9303	0.99718	no
gene-b0661	gene-b0661	miaB	NC_000913.3:693530-694955	WT	SQ53	OK	186.97	308.252	0.721298	1.20465	0.0873	0.994614	no
gene-b0662	gene-b0662	ubiF	NC_000913.3:695100-696276	WT	SQ53	OK	391.61	348.704	-0.167412	-0.275611	0.68275	0.994614	no
gene-b0664	gene-b0664	glnX	NC_000913.3:696429-696504	WT	SQ53	NOTEST	0	0	0	0	1	1	no
gene-b0665	gene-b0665	glnV	NC_000913.3:696541-696616	WT	SQ53	NOTEST	0	0	0	0	1	1	no
gene-b0666	gene-b0666	metU	NC_000913.3:696663-696740	WT	SQ53	NOTEST	0	0	0	0	1	1	no
gene-b0668	gene-b0668	glnW	NC_000913.3:696755-696830	WT	SQ53	NOTEST	0	0	0	0	1	1	no
gene-b0670	gene-b0670	glnU	NC_000913.3:696864-696939	WT	SQ53	NOTEST	0	0	0	0	1	1	no
gene-b0672	gene-b0672	leuW	NC_000913.3:696962-697047	WT	SQ53	OK	0	2497.62	inf	#NAME?	0.11635	0.994614	no
gene-b0673	gene-b0673	metT	NC_000913.3:697056-697133	WT	SQ53	NOTEST	0	0	0	0	1	1	no
gene-b0674	gene-b0674	asnB	NC_000913.3:697512-699177	WT	SQ53	OK	172.065	156.117	-0.140329	-0.241055	0.73285	0.994614	no
gene-b0675	gene-b0675	umpH	NC_000913.3:699573-700326	WT	SQ53	OK	181.559	198.399	0.127964	0.20712	0.7668	0.994614	no
gene-b0676	gene-b0676	nagC	NC_000913.3:700373-701594	WT	SQ53	OK	148.32	174.895	0.23778	0.414519	0.54765	0.994614	no
gene-b0677	gene-b0677	nagA	NC_000913.3:701602-702751	WT	SQ53	OK	135.049	157.408	0.221021	0.378799	0.58725	0.994614	no
gene-b0678	gene-b0678	nagB	NC_000913.3:702810-703611	WT	SQ53	OK	103.455	78.4434	-0.399283	-0.487553	0.48155	0.994614	no
gene-b0679	gene-b0679	nagE	NC_000913.3:703943-705890	WT	SQ53	OK	88.2957	110.202	0.319742	0.56951	0.41305	0.994614	no
gene-b0680	gene-b0680	glnS	NC_000913.3:706092-707757	WT	SQ53	OK	276.795	349.235	0.33538	0.532835	0.44685	0.994614	no
gene-b0681	gene-b0681	chiP	NC_000913.3:708333-709740	WT	SQ53	OK	31.0504	20.1757	-0.621994	-0.607204	0.3675	0.994614	no
gene-b0682	gene-b0682	chiQ	NC_000913.3:709789-710116	WT	SQ53	OK	54.8011	48.5608	-0.174415	-0.122968	0.84995	0.996416	no
gene-b0683	gene-b0683	fur	NC_000913.3:710199-710725	WT	SQ53	OK	301.968	332.599	0.139388	0.189898	0.7924	0.994614	no
gene-b0684	gene-b0684	fldA	NC_000913.3:710934-711465	WT	SQ53	OK	233.32	256.074	0.134249	0.192341	0.77575	0.994614	no
gene-b0685	gene-b0685	ybfE	NC_000913.3:711604-711898	WT	SQ53	OK	106.531	142.76	0.422315	0.315916	0.66775	0.994614	no
gene-b0686	gene-b0686	ybfF	NC_000913.3:712037-712802	WT	SQ53	OK	129.438	128.624	-0.00909349	-0.0129478	0.9862	0.998966	no
gene-b0687	gene-b0687	seqA	NC_000913.3:712986-713532	WT	SQ53	OK	373.673	424.679	0.184594	0.304553	0.65715	0.994614	no
gene-b0688	gene-b0688	pgm	NC_000913.3:713557-715198	WT	SQ53	OK	309.829	369.277	0.25323	0.394289	0.57335	0.994614	no
gene-b0689	gene-b0689	ybfP	NC_000913.3:715411-715906	WT	SQ53	OK	27.3978	17.5097	-0.645904	-0.374546	0.57085	0.994614	no
gene-b0691	gene-b0691	ybfG	NC_000913.3:715946-716597	WT	SQ53	OK	40.7264	19.6574	-1.0509	-0.778096	0.28075	0.994614	no
gene-b0692	gene-b0692	potE	NC_000913.3:716945-720460	WT	SQ53	OK	34.5897	26.1189	-0.405245	-0.341145	0.60785	0.994614	no
gene-b0693	gene-b0693	speF	NC_000913.3:716945-720460	WT	SQ53	OK	16.9992	7.43188	-1.19367	-0.725869	0.32185	0.994614	no
gene-b0694	gene-b0694	kdpE	NC_000913.3:721055-724979	WT	SQ53	OK	54.3835	61.5197	0.17788	0.109869	0.8669	0.996416	no
gene-b0695	gene-b0695	kdpD	NC_000913.3:721055-724979	WT	SQ53	OK	65.3255	49.388	-0.403486	-0.633949	0.36515	0.994614	no
gene-b0696	gene-b0696	kdpC	NC_000913.3:721055-724979	WT	SQ53	OK	55.1555	44.9655	-0.294686	-0.155604	0.79795	0.994614	no
gene-b0697	gene-b0697	kdpB	NC_000913.3:724987-727036	WT	SQ53	OK	27.0524	13.4894	-1.00393	-1.02378	0.1507	0.994614	no
gene-b0698	gene-b0698	kdpA	NC_000913.3:727058-728821	WT	SQ53	OK	23.2448	10.1259	-1.19885	-0.970353	0.1786	0.994614	no
gene-b0699	gene-b0699	ybfA	NC_000913.3:729133-729340	WT	SQ53	OK	14.1046	16.7155	0.245017	0.145258	0.8609	0.996416	no
gene-b0700	gene-b0700	rhsC	NC_000913.3:729582-734102	WT	SQ53	OK	44.5412	30.929	-0.526179	-0.892429	0.203	0.994614	no
gene-b0702	gene-b0702	ybfB	NC_000913.3:729582-734102	WT	SQ53	OK	28.4579	14.9286	-0.93075	-0.16803	0.7086	0.994614	no
gene-b0703	gene-b0703	ybfO	NC_000913.3:734219-736219	WT	SQ53	OK	36.6836	18.2311	-1.00873	-0.961944	0.15565	0.994614	no
gene-b0704	gene-b0704	ybfC	NC_000913.3:734219-736219	WT	SQ53	OK	39.9113	23.3796	-0.771547	-0.387721	0.53895	0.994614	no
gene-b0705	gene-b0705	ybfL	NC_000913.3:736899-737961	WT	SQ53	OK	40.7424	16.9627	-1.26417	-1.04682	0.14635	0.994614	no
gene-b0706	gene-b0706	ybfD	NC_000913.3:738091-738853	WT	SQ53	OK	42.7265	23.4984	-0.862569	-0.678604	0.31885	0.994614	no
gene-b0707	gene-b0707	ybgA	NC_000913.3:739000-740925	WT	SQ53	OK	37.6816	12.4145	-1.60183	-0.561093	0.5755	0.994614	no
gene-b0708	gene-b0708	phr	NC_000913.3:739000-740925	WT	SQ53	OK	131.563	78.4665	-0.7456	-1.24169	0.0781	0.994614	no
gene-b0709	gene-b0709	dtpD	NC_000913.3:741074-742556	WT	SQ53	OK	84.1374	119.513	0.506352	0.863525	0.2182	0.994614	no
gene-b0710	gene-b0710	ybgI	NC_000913.3:742826-743570	WT	SQ53	OK	588.525	546.683	-0.106401	-0.181016	0.79555	0.994614	no
gene-b0711	gene-b0711	pxpB	NC_000913.3:743592-745899	WT	SQ53	OK	698.443	741.069	0.0854652	0.0836853	0.9035	0.996416	no
gene-b0712	gene-b0712	pxpC	NC_000913.3:743592-745899	WT	SQ53	OK	326.512	347.805	0.0911426	0.0817914	0.90915	0.996416	no
gene-b0713	gene-b0713	pxpA	NC_000913.3:743592-745899	WT	SQ53	OK	214.536	283.344	0.401334	0.237165	0.73465	0.994614	no
gene-b0714	gene-b0714	nei	NC_000913.3:745934-747769	WT	SQ53	OK	72.0314	52.7452	-0.449585	-0.419819	0.5407	0.994614	no
gene-b0715	gene-b0715	abrB	NC_000913.3:745934-747769	WT	SQ53	OK	16.1355	10.9174	-0.563611	-0.305707	0.70205	0.994614	no
gene-b0716	gene-b0716	ybgO	NC_000913.3:747920-749707	WT	SQ53	OK	17.7076	5.75993	-1.62025	-0.950189	0.18135	0.994614	no
gene-b0717	gene-b0717	ybgP	NC_000913.3:747920-749707	WT	SQ53	OK	19.6012	11.8429	-0.726924	-0.386211	0.5781	0.994614	no
gene-b0718	gene-b0718	ybgQ	NC_000913.3:749721-752169	WT	SQ53	OK	15.6371	8.87189	-0.817662	-0.765124	0.27935	0.994614	no
gene-b0719	gene-b0719	ybgD	NC_000913.3:752228-752795	WT	SQ53	OK	27.1322	17.3715	-0.643282	-0.362189	0.5767	0.994614	no
gene-b0720	gene-b0720	gltA	NC_000913.3:753184-754468	WT	SQ53	OK	974.103	929.832	-0.0671046	-0.0886721	0.8961	0.996416	no
gene-b0721	gene-b0721	sdhC	NC_000913.3:755176-757673	WT	SQ53	OK	277.447	395.831	0.512671	0.094099	0.77895	0.994614	no
gene-b0722	gene-b0722	sdhD	NC_000913.3:755176-757673	WT	SQ53	OK	1556.99	2052.6	0.398691	0.146093	0.83035	0.995404	no
gene-b0723	gene-b0723	sdhA	NC_000913.3:755176-757673	WT	SQ53	OK	946.75	1444.82	0.609838	0.685439	0.3308	0.994614	no
gene-b0724	gene-b0724	sdhB	NC_000913.3:757688-758405	WT	SQ53	OK	608.517	1006.01	0.72527	1.15563	0.09765	0.994614	no
gene-b0726	gene-b0726	sucA	NC_000913.3:758705-761507	WT	SQ53	OK	943.564	1052.68	0.15788	0.176067	0.8029	0.995404	no
gene-b0727	gene-b0727	sucB	NC_000913.3:761521-762739	WT	SQ53	OK	1544.23	1768.88	0.195954	0.234538	0.74475	0.994614	no
gene-b0728	gene-b0728	sucC	NC_000913.3:763013-765049	WT	SQ53	OK	2156.29	2556.66	0.24571	0.260354	0.7101	0.994614	no
gene-b0729	gene-b0729	sucD	NC_000913.3:763013-765049	WT	SQ53	OK	437.972	508.838	0.216369	0.088108	0.72955	0.994614	no
gene-b0730	gene-b0730	mngR	NC_000913.3:765152-765875	WT	SQ53	OK	59.6986	52.4887	-0.18569	-0.170948	0.80035	0.994614	no
gene-b0731	gene-b0731	mngA	NC_000913.3:765983-767960	WT	SQ53	OK	28.9538	15.449	-0.906238	-0.898098	0.2004	0.994614	no
gene-b0732	gene-b0732	mngB	NC_000913.3:767977-770611	WT	SQ53	OK	40.6324	29.8962	-0.442666	-0.675596	0.32375	0.994614	no
gene-b0733	gene-b0733	cydA	NC_000913.3:771457-773026	WT	SQ53	OK	255.488	255.919	0.00243211	0.00401691	0.99515	0.998966	no
gene-b0734	gene-b0734	cydB	NC_000913.3:773041-774181	WT	SQ53	OK	123.364	117.164	-0.074401	-0.124852	0.8579	0.996416	no
gene-b0735	gene-b0735	ybgE	NC_000913.3:774195-774602	WT	SQ53	OK	92.3823	109.73	0.248272	0.183334	0.8003	0.994614	no
gene-b0736	gene-b0736	ybgC	NC_000913.3:774751-775845	WT	SQ53	OK	215.258	369.786	0.78062	0.748534	0.30305	0.994614	no
gene-b0737	gene-b0737	tolQ	NC_000913.3:774751-775845	WT	SQ53	OK	165.366	234.295	0.502664	0.680848	0.32915	0.994614	no
gene-b0738	gene-b0738	tolR	NC_000913.3:775848-776277	WT	SQ53	OK	274.475	454.84	0.728684	0.995908	0.14755	0.994614	no
gene-b0739	gene-b0739	tolA	NC_000913.3:776341-777607	WT	SQ53	OK	516.885	881.799	0.770607	1.1306	0.10705	0.994614	no
gene-b0740	gene-b0740	tolB	NC_000913.3:777739-779032	WT	SQ53	OK	743.593	981.577	0.400587	0.547525	0.4256	0.994614	no
gene-b0741	gene-b0741	pal	NC_000913.3:779066-779588	WT	SQ53	OK	1271.01	1466.13	0.20604	0.333464	0.6311	0.994614	no
gene-b0742	gene-b0742	cpoB	NC_000913.3:779597-780389	WT	SQ53	OK	880.682	1524.58	0.791719	1.1504	0.0967	0.994614	no
gene-b0743	gene-b0743	lysT	NC_000913.3:780553-780629	WT	SQ53	NOTEST	0	0	0	0	1	1	no
gene-b0744	gene-b0744	valT	NC_000913.3:780764-780840	WT	SQ53	NOTEST	0	0	0	0	1	1	no
gene-b0745	gene-b0745	lysW	NC_000913.3:780842-780918	WT	SQ53	NOTEST	0	0	0	0	1	1	no
gene-b0746	gene-b0746	valZ	NC_000913.3:781067-781143	WT	SQ53	NOTEST	0	0	0	0	1	1	no
gene-b0747	gene-b0747	lysY	NC_000913.3:781146-781222	WT	SQ53	NOTEST	0	0	0	0	1	1	no
gene-b0748	gene-b0748	lysZ	NC_000913.3:781368-781444	WT	SQ53	NOTEST	0	0	0	0	1	1	no
gene-b0749	gene-b0749	lysQ	NC_000913.3:781576-781652	WT	SQ53	NOTEST	0	0	0	0	1	1	no
gene-b0750	gene-b0750	nadA	NC_000913.3:782084-783128	WT	SQ53	OK	392.135	385.589	-0.0242854	-0.0399473	0.9531	0.998966	no
gene-b0751	gene-b0751	pnuC	NC_000913.3:783165-784823	WT	SQ53	OK	191.961	166.901	-0.201822	-0.293509	0.66955	0.994614	no
gene-b0752	gene-b0752	zitB	NC_000913.3:783165-784823	WT	SQ53	OK	53.9995	33.7858	-0.676529	-0.530309	0.4438	0.994614	no
gene-b0753	gene-b0753	ybgS	NC_000913.3:784936-785317	WT	SQ53	OK	106.663	33.7768	-1.65895	-1.16335	0.1009	0.994614	no
gene-b0754	gene-b0754	aroG	NC_000913.3:785632-786685	WT	SQ53	OK	1501.22	1426.06	-0.0741077	-0.0958869	0.8887	0.996416	no
gene-b0755	gene-b0755	gpmA	NC_000913.3:786842-787595	WT	SQ53	OK	1022.37	1032.69	0.0144939	0.0224864	0.97405	0.998966	no
gene-b0756	gene-b0756	galM	NC_000913.3:787796-789979	WT	SQ53	OK	220.802	178.667	-0.30548	-0.415343	0.53495	0.994614	no
gene-b0757	gene-b0757	galK	NC_000913.3:787796-789979	WT	SQ53	OK	109.918	97.6542	-0.170668	-0.164288	0.8005	0.994614	no
gene-b0758	gene-b0758	galT	NC_000913.3:789982-791029	WT	SQ53	OK	91.8219	78.8351	-0.219999	-0.315936	0.64335	0.994614	no
gene-b0759	gene-b0759	galE	NC_000913.3:791038-792055	WT	SQ53	OK	82.0303	71.9471	-0.18922	-0.253883	0.70495	0.994614	no
gene-b0760	gene-b0760	modF	NC_000913.3:792315-793788	WT	SQ53	OK	158.846	141.495	-0.166882	-0.291216	0.67295	0.994614	no
gene-b0761	gene-b0761	modE	NC_000913.3:793855-794644	WT	SQ53	OK	113.504	141.567	0.318738	0.446747	0.53175	0.994614	no
gene-b0762	gene-b0762	acrZ	NC_000913.3:794772-794922	WT	SQ53	NOTEST	0	0	0	0	1	1	no
gene-b0763	gene-b0763	modA	NC_000913.3:795088-796551	WT	SQ53	OK	77.3547	80.0391	0.0492168	0.0526384	0.9389	0.997218	no
gene-b0764	gene-b0764	modB	NC_000913.3:795088-796551	WT	SQ53	OK	82.9943	97.2648	0.228905	0.248305	0.72055	0.994614	no
gene-b0765	gene-b0765	modC	NC_000913.3:796553-797612	WT	SQ53	OK	80.102	83.6075	0.0617936	0.086687	0.89985	0.996416	no
gene-b0766	gene-b0766	ybhA	NC_000913.3:797612-798431	WT	SQ53	OK	93.5116	117.857	0.333821	0.436912	0.54135	0.994614	no
gene-b0767	gene-b0767	pgl	NC_000913.3:798585-799581	WT	SQ53	OK	318.442	166.138	-0.938652	-1.60318	0.02545	0.861753	no
gene-b0768	gene-b0768	ybhD	NC_000913.3:799621-800575	WT	SQ53	OK	27.6089	15.1623	-0.864646	-0.682046	0.311	0.994614	no
gene-b0769	gene-b0769	ybhH	NC_000913.3:800758-801811	WT	SQ53	OK	12.5745	5.28022	-1.25183	-0.713372	0.2813	0.994614	no
gene-b0770	gene-b0770	ybhI	NC_000913.3:801886-803320	WT	SQ53	OK	19.5978	7.06425	-1.47208	-1.14654	0.08465	0.994614	no
gene-b0771	gene-b0771	ybhJ	NC_000913.3:803502-805764	WT	SQ53	OK	30.1599	23.0787	-0.386072	-0.486946	0.48515	0.994614	no
gene-b0772	gene-b0772	ybhC	NC_000913.3:805997-807281	WT	SQ53	OK	178.188	282.318	0.663923	1.14354	0.09915	0.994614	no
gene-b0773	gene-b0773	ybhB	NC_000913.3:807432-807909	WT	SQ53	OK	341.907	178.105	-0.940877	-1.18533	0.08515	0.994614	no
gene-b0774	gene-b0774	bioA	NC_000913.3:807967-809257	WT	SQ53	OK	175.001	190.038	0.118928	0.208782	0.7669	0.994614	no
gene-b0775	gene-b0775	bioB	NC_000913.3:809343-812947	WT	SQ53	OK	730.09	654.52	-0.157638	-0.164941	0.8128	0.995404	no
gene-b0776	gene-b0776	bioF	NC_000913.3:809343-812947	WT	SQ53	OK	260.479	263.825	0.0184145	0.0124663	0.98495	0.998966	no
gene-b0777	gene-b0777	bioC	NC_000913.3:809343-812947	WT	SQ53	OK	210.088	227.484	0.114769	0.0536465	0.75445	0.994614	no
gene-b0778	gene-b0778	bioD	NC_000913.3:809343-812947	WT	SQ53	OK	113.737	108.651	-0.0660008	-0.0206843	0.9479	0.998966	no
gene-b0779	gene-b0779	uvrB	NC_000913.3:813525-815547	WT	SQ53	OK	240.682	243.183	0.0149131	0.0239874	0.9729	0.998966	no
gene-b0780	gene-b0780	ybhK	NC_000913.3:815738-816647	WT	SQ53	OK	79.4946	101.328	0.350099	0.461801	0.5187	0.994614	no
gene-b0781	gene-b0781	moaA	NC_000913.3:817043-818033	WT	SQ53	OK	155.004	176.264	0.185434	0.31243	0.6594	0.994614	no
gene-b0782	gene-b0782	moaB	NC_000913.3:818054-818567	WT	SQ53	OK	405.754	411.797	0.0213292	0.035702	0.95595	0.998966	no
gene-b0783	gene-b0783	moaC	NC_000913.3:818569-819293	WT	SQ53	OK	358.762	354.848	-0.0158268	-0.0240538	0.97335	0.998966	no
gene-b0784	gene-b0784	moaD	NC_000913.3:818569-819293	WT	SQ53	OK	46.1466	79.174	0.778803	0.178788	0.7593	0.994614	no
gene-b0785	gene-b0785	moaE	NC_000913.3:819294-819747	WT	SQ53	OK	284.635	296.233	0.0576192	0.0764101	0.91045	0.996416	no
gene-b0786	gene-b0786	ybhL	NC_000913.3:819883-820588	WT	SQ53	OK	564.514	385.596	-0.549921	-0.921197	0.18865	0.994614	no
gene-b0787	gene-b0787	ybhM	NC_000913.3:820792-821506	WT	SQ53	OK	31.008	19.1858	-0.692604	-0.513702	0.4806	0.994614	no
gene-b0788	gene-b0788	ybhN	NC_000913.3:821541-824497	WT	SQ53	OK	83.3623	29.6504	-1.49134	-0.986068	0.1695	0.994614	no
gene-b0789	gene-b0789	clsB	NC_000913.3:821541-824497	WT	SQ53	OK	138.626	45.524	-1.6065	-1.78868	0.01335	0.620725	no
gene-b0790	gene-b0790	ybhP	NC_000913.3:821541-824497	WT	SQ53	OK	190.571	62.967	-1.59766	-1.41017	0.06875	0.994614	no
gene-b0791	gene-b0791	ybhQ	NC_000913.3:824629-826108	WT	SQ53	OK	54.8184	49.8867	-0.136007	-0.0601829	0.9267	0.99707	no
gene-b0792	gene-b0792	ybhR	NC_000913.3:824629-826108	WT	SQ53	OK	43.7739	50.164	0.19658	0.211492	0.76605	0.994614	no
gene-b0793	gene-b0793	ybhS	NC_000913.3:826118-830643	WT	SQ53	OK	63.7435	52.0127	-0.293415	-0.149761	0.8311	0.995404	no
gene-b0794	gene-b0794	ybhF	NC_000913.3:826118-830643	WT	SQ53	OK	154.496	145.869	-0.082896	-0.108081	0.8714	0.996416	no
gene-b0795	gene-b0795	ybhG	NC_000913.3:826118-830643	WT	SQ53	OK	117.613	87.8131	-0.421542	-0.312761	0.6555	0.994614	no
gene-b0796	gene-b0796	cecR	NC_000913.3:826118-830643	WT	SQ53	OK	33.4673	24.9076	-0.426162	-0.130052	0.8549	0.996416	no
gene-b0797	gene-b0797	rhlE	NC_000913.3:830871-832236	WT	SQ53	OK	49.9041	68.8235	0.463744	0.652492	0.32915	0.994614	no
gene-b0798	gene-b0798	ybiA	NC_000913.3:832467-832950	WT	SQ53	OK	50.3249	30.2077	-0.736358	-0.549868	0.43405	0.994614	no
gene-b0799	gene-b0799	dinG	NC_000913.3:833069-835220	WT	SQ53	OK	40.3293	34.9485	-0.206596	-0.298734	0.6655	0.994614	no
gene-b0800	gene-b0800	ybiB	NC_000913.3:835247-836210	WT	SQ53	OK	397.597	303.42	-0.389993	-0.657829	0.3455	0.994614	no
gene-b0801	gene-b0801	hcxB	NC_000913.3:836350-837436	WT	SQ53	OK	1139.33	1280.82	0.168881	0.221117	0.7446	0.994614	no
gene-b0802	gene-b0802	ybiJ	NC_000913.3:837664-837925	WT	SQ53	OK	25.6719	15.13	-0.762775	-0.371131	0.6335	0.994614	no
gene-b0803	gene-b0803	ybiI	NC_000913.3:838189-838456	WT	SQ53	OK	56.5133	57.3827	0.0220243	0.012126	0.98515	0.998966	no
gene-b0804	gene-b0804	ybiX	NC_000913.3:838529-839207	WT	SQ53	OK	38.4674	26.001	-0.565066	-0.441318	0.5131	0.994614	no
gene-b0805	gene-b0805	fiu	NC_000913.3:839248-841531	WT	SQ53	OK	132.78	120.358	-0.141711	-0.238336	0.72695	0.994614	no
gene-b0806	gene-b0806	mcbA	NC_000913.3:841795-842056	WT	SQ53	OK	157.958	50.4121	-1.6477	-1.15894	0.09975	0.994614	no
gene-b0807	gene-b0807	rlmF	NC_000913.3:842331-845480	WT	SQ53	OK	159.234	302.953	0.927945	1.29812	0.0738	0.994614	no
gene-b0808	gene-b0808	ybiO	NC_000913.3:842331-845480	WT	SQ53	OK	31.3344	15.0712	-1.05595	-0.755678	0.27815	0.994614	no
gene-b0809	gene-b0809	glnQ	NC_000913.3:845740-847119	WT	SQ53	OK	197.43	312.975	0.66471	0.882519	0.2	0.994614	no
gene-b0810	gene-b0810	glnP	NC_000913.3:845740-847119	WT	SQ53	OK	159.383	265.216	0.734673	0.798306	0.26705	0.994614	no
gene-b0811	gene-b0811	glnH	NC_000913.3:847257-848004	WT	SQ53	OK	941.199	1432.2	0.605659	0.914009	0.1921	0.994614	no
gene-b0812	gene-b0812	dps	NC_000913.3:848407-848911	WT	SQ53	OK	1183.58	178.431	-2.72972	-3.5436	5e-05	0.0112947	yes
gene-b0813	gene-b0813	rhtA	NC_000913.3:849209-850097	WT	SQ53	OK	47.7755	45.2849	-0.0772408	-0.0767061	0.9061	0.996416	no
gene-b0814	gene-b0814	ompX	NC_000913.3:850449-850965	WT	SQ53	OK	3072.22	3332.7	0.117413	0.156731	0.8243	0.995404	no
gene-b0815	gene-b0815	opgE	NC_000913.3:851013-852597	WT	SQ53	OK	38.5336	39.6831	0.0424097	0.0518238	0.94105	0.997527	no
gene-b0817	gene-b0817	mntR	NC_000913.3:853182-854765	WT	SQ53	OK	563.548	878.717	0.640859	0.870213	0.20765	0.994614	no
gene-b0818	gene-b0818	ybiR	NC_000913.3:853182-854765	WT	SQ53	OK	93.2664	124.929	0.421676	0.431303	0.54435	0.994614	no
gene-b0819	gene-b0819	ldtB	NC_000913.3:854823-855744	WT	SQ53	OK	492.588	627.045	0.348187	0.551032	0.42995	0.994614	no
gene-b0820	gene-b0820	ybiT	NC_000913.3:855962-857555	WT	SQ53	OK	347.379	545.001	0.649747	0.99405	0.14715	0.994614	no
gene-b0821	gene-b0821	ybiU	NC_000913.3:857795-859061	WT	SQ53	OK	69.6161	40.2567	-0.790193	-1.00112	0.148	0.994614	no
gene-b0822	gene-b0822	ybiV	NC_000913.3:859212-860028	WT	SQ53	OK	107.47	90.7506	-0.243957	-0.31255	0.6559	0.994614	no
gene-b0823	gene-b0823	ybiW	NC_000913.3:860173-862606	WT	SQ53	OK	20.9533	10.1947	-1.03936	-1.07001	0.12885	0.994614	no
gene-b0824	gene-b0824	ybiY	NC_000913.3:862611-863511	WT	SQ53	OK	20.3661	8.13639	-1.32371	-0.769312	0.2626	0.994614	no
gene-b0825	gene-b0825	fsaA	NC_000913.3:863641-864304	WT	SQ53	OK	76.3577	51.9677	-0.555158	-0.527268	0.4486	0.994614	no
gene-b0826	gene-b0826	moeB	NC_000913.3:864379-866364	WT	SQ53	OK	55.2042	53.5129	-0.0448903	-0.0279592	0.9696	0.998966	no
gene-b0827	gene-b0827	moeA	NC_000913.3:864379-866364	WT	SQ53	OK	151.134	166.014	0.135474	0.220376	0.7486	0.994614	no
gene-b0828	gene-b0828	iaaA	NC_000913.3:866567-869391	WT	SQ53	OK	1068.93	1300.04	0.282383	0.285322	0.6781	0.994614	no
gene-b0829	gene-b0829	gsiA	NC_000913.3:866567-869391	WT	SQ53	OK	293.078	345.674	0.238129	0.172937	0.8141	0.995404	no
gene-b0830	gene-b0830	gsiB	NC_000913.3:869410-870949	WT	SQ53	OK	219.599	222.999	0.022163	0.0377572	0.95885	0.998966	no
gene-b0831	gene-b0831	gsiC	NC_000913.3:870966-871887	WT	SQ53	OK	161.064	145.215	-0.149444	-0.247855	0.72725	0.994614	no
gene-b0832	gene-b0832	gsiD	NC_000913.3:871889-872801	WT	SQ53	OK	62.3308	61.1412	-0.0278024	-0.0311926	0.9642	0.998966	no
gene-b0833	gene-b0833	pdeI	NC_000913.3:872978-875327	WT	SQ53	OK	57.6182	56.8831	-0.0185248	-0.0321215	0.9636	0.998966	no
gene-b0834	gene-b0834	dgcI	NC_000913.3:875334-876663	WT	SQ53	OK	64.6965	64.8328	0.00303564	0.00434299	0.99595	0.998966	no
gene-b0835	gene-b0835	rimO	NC_000913.3:876709-878035	WT	SQ53	OK	148.927	264.465	0.828472	1.43837	0.0422	0.994614	no
gene-b0836	gene-b0836	bssR	NC_000913.3:878247-878631	WT	SQ53	OK	48.1447	19.5514	-1.30011	-0.906506	0.17845	0.994614	no
gene-b0837	gene-b0837	yliI	NC_000913.3:878741-880480	WT	SQ53	OK	81.6817	35.7798	-1.19087	-1.26519	0.07575	0.994614	no
gene-b0838	gene-b0838	gstB	NC_000913.3:878741-880480	WT	SQ53	OK	179.623	183.3	0.0292406	0.0353109	0.96165	0.998966	no
gene-b0839	gene-b0839	dacC	NC_000913.3:880726-881929	WT	SQ53	OK	337.821	208.492	-0.696268	-1.18576	0.08325	0.994614	no
gene-b0840	gene-b0840	deoR	NC_000913.3:881975-882734	WT	SQ53	OK	64.771	77.6218	0.261113	0.27801	0.6795	0.994614	no
gene-b0841	gene-b0841	ybjG	NC_000913.3:882791-883388	WT	SQ53	OK	44.7915	59.8096	0.417152	0.321302	0.6437	0.994614	no
gene-b0842	gene-b0842	mdfA	NC_000913.3:883672-884905	WT	SQ53	OK	84.3437	116.754	0.469123	0.772338	0.269	0.994614	no
gene-b0843	gene-b0843	ybjH	NC_000913.3:884945-885230	WT	SQ53	OK	41.7561	22.6266	-0.88397	-0.476632	0.46395	0.994614	no
gene-b0844	gene-b0844	ybjI	NC_000913.3:885315-887339	WT	SQ53	OK	108.573	107.802	-0.0102862	-0.0113997	0.98845	0.998966	no
gene-b0845	gene-b0845	ybjJ	NC_000913.3:885315-887339	WT	SQ53	OK	88.7029	86.2255	-0.0408669	-0.0543846	0.93845	0.997218	no
gene-b0846	gene-b0846	rcdA	NC_000913.3:887422-887959	WT	SQ53	OK	45.9945	42.2802	-0.12148	-0.0878072	0.90605	0.996416	no
gene-b0847	gene-b0847	ybjL	NC_000913.3:888133-889819	WT	SQ53	OK	60.6913	59.8965	-0.0190176	-0.0303188	0.96775	0.998966	no
gene-b0848	gene-b0848	ybjM	NC_000913.3:890088-890466	WT	SQ53	OK	31.6392	27.2694	-0.214431	-0.14801	0.81955	0.995404	no
gene-b0849	gene-b0849	grxA	NC_000913.3:890495-890753	WT	SQ53	OK	59.8723	56.729	-0.0778018	-0.0428376	0.94755	0.998966	no
gene-b0850	gene-b0850	ybjC	NC_000913.3:890912-891906	WT	SQ53	OK	135.459	151.318	0.159726	0.064374	0.7436	0.994614	no
gene-b0851	gene-b0851	nfsA	NC_000913.3:890912-891906	WT	SQ53	OK	300.533	341.248	0.183295	0.307887	0.6648	0.994614	no
gene-b0852	gene-b0852	rimK	NC_000913.3:891966-892869	WT	SQ53	OK	102.348	121.483	0.24727	0.368008	0.59485	0.994614	no
gene-b0853	gene-b0853	ybjN	NC_000913.3:892956-893433	WT	SQ53	OK	116.894	124.065	0.0858975	0.0791608	0.90405	0.996416	no
gene-b0854	gene-b0854	potF	NC_000913.3:893783-894896	WT	SQ53	OK	225.721	279.705	0.309366	0.53598	0.42545	0.994614	no
gene-b0855	gene-b0855	potG	NC_000913.3:894990-896124	WT	SQ53	OK	132.921	152.71	0.200232	0.347425	0.6159	0.994614	no
gene-b0856	gene-b0856	potH	NC_000913.3:896133-897929	WT	SQ53	OK	67.8388	63.9968	-0.0841112	-0.0950878	0.89065	0.996416	no
gene-b0857	gene-b0857	potI	NC_000913.3:896133-897929	WT	SQ53	OK	74.8331	63.7703	-0.23079	-0.253182	0.71305	0.994614	no
gene-b0858	gene-b0858	ybjO	NC_000913.3:897988-898477	WT	SQ53	OK	57.1792	53.7369	-0.089578	-0.0638353	0.92555	0.99707	no
gene-b0859	gene-b0859	rlmC	NC_000913.3:898517-899645	WT	SQ53	OK	75.4319	123.911	0.71606	1.10757	0.11975	0.994614	no
gene-b0860	gene-b0860	artJ	NC_000913.3:899843-900575	WT	SQ53	OK	1423.49	2878.42	1.01585	1.34928	0.05205	0.994614	no
gene-b0861	gene-b0861	artM	NC_000913.3:900865-902250	WT	SQ53	OK	64.3734	99.2601	0.62475	0.569439	0.4139	0.994614	no
gene-b0862	gene-b0862	artQ	NC_000913.3:900865-902250	WT	SQ53	OK	118.085	160.134	0.439446	0.576141	0.4078	0.994614	no
gene-b0863	gene-b0863	artI	NC_000913.3:902256-902988	WT	SQ53	OK	187.873	250.74	0.416435	0.68618	0.33395	0.994614	no
gene-b0864	gene-b0864	artP	NC_000913.3:903005-903734	WT	SQ53	OK	195.918	321.033	0.712476	1.18689	0.0904	0.994614	no
gene-b0865	gene-b0865	ybjP	NC_000913.3:903951-904467	WT	SQ53	OK	324.535	157.037	-1.04726	-1.33802	0.0619	0.994614	no
gene-b0866	gene-b0866	ybjQ	NC_000913.3:904592-906753	WT	SQ53	OK	177.865	141.59	-0.329065	-0.159728	0.59945	0.994614	no
gene-b0867	gene-b0867	amiD	NC_000913.3:904592-906753	WT	SQ53	OK	168.277	168.829	0.00472174	0.00612652	0.9937	0.998966	no
gene-b0868	gene-b0868	ybjS	NC_000913.3:904592-906753	WT	SQ53	OK	64.9034	106.424	0.713458	0.738561	0.2899	0.994614	no
gene-b0869	gene-b0869	ybjT	NC_000913.3:906851-908282	WT	SQ53	OK	123.896	137.939	0.154901	0.272545	0.7008	0.994614	no
gene-b0870	gene-b0870	ltaE	NC_000913.3:908292-909294	WT	SQ53	OK	226.444	234.581	0.050933	0.0874216	0.89695	0.996416	no
gene-b0871	gene-b0871	poxB	NC_000913.3:909330-911049	WT	SQ53	OK	365.855	109.689	-1.73786	-2.70521	0.0005	0.0650303	no
gene-b0872	gene-b0872	hcr	NC_000913.3:911181-912150	WT	SQ53	OK	19.9899	10.2904	-0.957969	-0.710828	0.319	0.994614	no
gene-b0873	gene-b0873	hcp	NC_000913.3:912161-913814	WT	SQ53	OK	11.4221	5.7631	-0.986909	-0.746654	0.303	0.994614	no
gene-b0874	gene-b0874	lysO	NC_000913.3:913957-914857	WT	SQ53	OK	78.9721	113.148	0.518802	0.703261	0.315	0.994614	no
gene-b0875	gene-b0875	aqpZ	NC_000913.3:915351-916047	WT	SQ53	OK	61.797	46.2476	-0.418159	-0.363804	0.6077	0.994614	no
gene-b0876	gene-b0876	ybjD	NC_000913.3:916472-919120	WT	SQ53	OK	62.9403	62.5387	-0.00923655	-0.00904769	0.9906	0.998966	no
gene-b0877	gene-b0877	ybjX	NC_000913.3:916472-919120	WT	SQ53	OK	166.994	235.486	0.495848	0.65945	0.35555	0.994614	no
gene-b0878	gene-b0878	macA	NC_000913.3:919234-922293	WT	SQ53	OK	213.289	223.09	0.0648179	0.0786044	0.9103	0.996416	no
gene-b0879	gene-b0879	macB	NC_000913.3:919234-922293	WT	SQ53	OK	89.8131	92.4186	0.0412576	0.0469018	0.9463	0.998966	no
gene-b0880	gene-b0880	cspD	NC_000913.3:922365-922590	WT	SQ53	OK	769.191	586.008	-0.392422	-0.284647	0.7041	0.994614	no
gene-b0881	gene-b0881	clpS	NC_000913.3:922912-923233	WT	SQ53	OK	3997.08	4238.01	0.08444	0.135767	0.8436	0.996416	no
gene-b0882	gene-b0882	clpA	NC_000913.3:923263-925540	WT	SQ53	OK	476.406	330.951	-0.525574	-0.740456	0.28175	0.994614	no
gene-b0883	gene-b0883	serW	NC_000913.3:925883-925971	WT	SQ53	OK	2197.07	0	#NAME?	#NAME?	0.1221	0.994614	no
gene-b0884	gene-b0884	infA	NC_000913.3:926224-926443	WT	SQ53	OK	504.812	806.8	0.676467	0.495345	0.51105	0.994614	no
gene-b0885	gene-b0885	aat	NC_000913.3:926727-927432	WT	SQ53	OK	63.3669	74.2516	0.228692	0.229174	0.7368	0.994614	no
gene-b0886	gene-b0886	cydC	NC_000913.3:927473-929195	WT	SQ53	OK	64.2948	84.0361	0.386309	0.650477	0.35045	0.994614	no
gene-b0887	gene-b0887	cydD	NC_000913.3:929195-930962	WT	SQ53	OK	115.732	156.045	0.431178	0.753576	0.27805	0.994614	no
gene-b0888	gene-b0888	trxB	NC_000913.3:931084-932050	WT	SQ53	OK	418.996	515.019	0.29769	0.48571	0.4835	0.994614	no
gene-b0889	gene-b0889	lrp	NC_000913.3:932594-933089	WT	SQ53	OK	411.752	575.101	0.48204	0.802381	0.25695	0.994614	no
gene-b0890	gene-b0890	ftsK	NC_000913.3:933223-937213	WT	SQ53	OK	211.976	265.157	0.322944	0.44012	0.52865	0.994614	no
gene-b0891	gene-b0891	lolA	NC_000913.3:937371-937983	WT	SQ53	OK	178.777	244.227	0.450062	0.670046	0.3203	0.994614	no
gene-b0892	gene-b0892	rarA	NC_000913.3:937993-939337	WT	SQ53	OK	94.6701	106.306	0.167236	0.282633	0.6875	0.994614	no
gene-b0893	gene-b0893	serS	NC_000913.3:939427-940720	WT	SQ53	OK	440.769	629.215	0.513531	0.763486	0.28565	0.994614	no
gene-b0894	gene-b0894	dmsA	NC_000913.3:940958-943403	WT	SQ53	OK	26.2655	19.0553	-0.462977	-0.567095	0.42	0.994614	no
gene-b0895	gene-b0895	dmsB	NC_000913.3:943413-944031	WT	SQ53	OK	29.5089	21.1886	-0.477866	-0.346553	0.60675	0.994614	no
gene-b0896	gene-b0896	dmsC	NC_000913.3:944032-944896	WT	SQ53	OK	34.5697	18.2574	-0.921032	-0.731318	0.29315	0.994614	no
gene-b0897	gene-b0897	ycaC	NC_000913.3:944930-945557	WT	SQ53	OK	228.729	64.8265	-1.81898	-1.99311	0.0145	0.63942	no
gene-b0898	gene-b0898	ycaD	NC_000913.3:945870-947019	WT	SQ53	OK	82.859	99.4048	0.262657	0.410813	0.55425	0.994614	no
gene-b0899	gene-b0899	ycaM	NC_000913.3:947228-948659	WT	SQ53	OK	26.5993	12.5457	-1.08419	-0.890259	0.20895	0.994614	no
gene-b0900	gene-b0900	ycaN	NC_000913.3:948659-949568	WT	SQ53	OK	23.1757	15.922	-0.541591	-0.392218	0.5945	0.994614	no
gene-b0901	gene-b0901	ycaK	NC_000913.3:949667-950258	WT	SQ53	OK	96.035	135.607	0.497801	0.527467	0.45675	0.994614	no
gene-b0902	gene-b0902	pflA	NC_000913.3:950339-951080	WT	SQ53	OK	213.364	196.009	-0.122397	-0.200416	0.7745	0.994614	no
gene-b0903	gene-b0903	pflB	NC_000913.3:951271-953554	WT	SQ53	OK	706.875	507.696	-0.477491	-0.622717	0.3504	0.994614	no
gene-b0904	gene-b0904	focA	NC_000913.3:953608-954466	WT	SQ53	OK	116.979	82.9946	-0.495166	-0.662393	0.33295	0.994614	no
gene-b0905	gene-b0905	ycaO	NC_000913.3:954871-956632	WT	SQ53	OK	59.7117	88.9321	0.57469	0.966654	0.1716	0.994614	no
gene-b0906	gene-b0906	ycaP	NC_000913.3:956761-957454	WT	SQ53	OK	297.283	173.634	-0.775787	-1.23163	0.0823	0.994614	no
gene-b0907	gene-b0907	serC	NC_000913.3:957652-958741	WT	SQ53	OK	1200.21	1221.64	0.025534	0.0338782	0.96415	0.998966	no
gene-b0908	gene-b0908	aroA	NC_000913.3:958811-960095	WT	SQ53	OK	523.719	615.073	0.231965	0.342537	0.62545	0.994614	no
gene-b0909	gene-b0909	ycaL	NC_000913.3:960263-961028	WT	SQ53	OK	25.3117	16.7951	-0.591765	-0.436662	0.55415	0.994614	no
gene-b0910	gene-b0910	cmk	NC_000913.3:961200-961884	WT	SQ53	OK	142.127	234.116	0.720045	1.05436	0.13985	0.994614	no
gene-b0911	gene-b0911	rpsA	NC_000913.3:961994-963668	WT	SQ53	OK	4976.1	8017.21	0.688086	0.608205	0.407	0.994614	no
gene-b0912	gene-b0912	ihfB	NC_000913.3:963827-964112	WT	SQ53	OK	701.739	587.37	-0.256663	-0.262285	0.72025	0.994614	no
gene-b0913	gene-b0913	ycaI	NC_000913.3:964319-966584	WT	SQ53	OK	35.7841	24.7005	-0.534779	-0.703211	0.3175	0.994614	no
gene-b0914	gene-b0914	msbA	NC_000913.3:966620-969352	WT	SQ53	OK	105.265	172.782	0.714923	1.03503	0.14645	0.994614	no
gene-b0915	gene-b0915	lpxK	NC_000913.3:966620-969352	WT	SQ53	OK	91.509	123.38	0.431126	0.383036	0.56785	0.994614	no
gene-b0916	gene-b0916	ycaQ	NC_000913.3:969388-970621	WT	SQ53	OK	49.3284	43.0389	-0.196778	-0.231801	0.7353	0.994614	no
gene-b0917	gene-b0917	ycaR	NC_000913.3:970672-971598	WT	SQ53	OK	100.389	95.117	-0.0778277	-0.0108029	0.9456	0.998966	no
gene-b0918	gene-b0918	kdsB	NC_000913.3:970672-971598	WT	SQ53	OK	143.467	169.859	0.243621	0.365862	0.59005	0.994614	no
gene-b0919	gene-b0919	ycbJ	NC_000913.3:971751-973401	WT	SQ53	OK	44.4607	31.1073	-0.515276	-0.408948	0.5518	0.994614	no
gene-b0920	gene-b0920	elyC	NC_000913.3:971751-973401	WT	SQ53	OK	62.2198	75.9703	0.288064	0.280983	0.68265	0.994614	no
gene-b0921	gene-b0921	cmoM	NC_000913.3:973536-980786	WT	SQ53	OK	539.347	740.911	0.458088	0.247958	0.69905	0.994614	no
gene-b0922	gene-b0922	mukF	NC_000913.3:973536-980786	WT	SQ53	OK	204.055	252.335	0.30638	0.142309	0.6278	0.994614	no
gene-b0923	gene-b0923	mukE	NC_000913.3:973536-980786	WT	SQ53	OK	180.416	266.944	0.565214	0.164198	0.8229	0.995404	no
gene-b0924	gene-b0924	mukB	NC_000913.3:973536-980786	WT	SQ53	OK	224.705	294.461	0.390044	0.38207	0.554	0.994614	no
gene-b0925	gene-b0925	ldtD	NC_000913.3:981046-982894	WT	SQ53	OK	109.544	70.0006	-0.646077	-1.11811	0.11575	0.994614	no
gene-b0926	gene-b0926	ycbK	NC_000913.3:983074-983623	WT	SQ53	OK	266.663	289.381	0.117956	0.182199	0.79185	0.994614	no
gene-b0927	gene-b0927	gloC	NC_000913.3:983649-984297	WT	SQ53	OK	393.852	413.405	0.0699018	0.122053	0.8631	0.996416	no
gene-b0928	gene-b0928	aspC	NC_000913.3:984518-985709	WT	SQ53	OK	651.492	777.759	0.255575	0.375117	0.58745	0.994614	no
gene-b0929	gene-b0929	ompF	NC_000913.3:985893-986982	WT	SQ53	OK	15503.7	32626	1.07341	0.832207	0.22825	0.994614	no
gene-b0930	gene-b0930	asnS	NC_000913.3:987584-988985	WT	SQ53	OK	282.319	601.993	1.09242	1.69411	0.01765	0.714658	no
gene-b0931	gene-b0931	pncB	NC_000913.3:989153-990356	WT	SQ53	OK	298.44	448.163	0.58658	0.946233	0.1679	0.994614	no
gene-b0932	gene-b0932	pepN	NC_000913.3:990621-993234	WT	SQ53	OK	285.239	275.366	-0.0508188	-0.0719631	0.91555	0.99707	no
gene-b0933	gene-b0933	ssuB	NC_000913.3:993276-994832	WT	SQ53	OK	113.106	82.0096	-0.463806	-0.532945	0.4452	0.994614	no
gene-b0934	gene-b0934	ssuC	NC_000913.3:993276-994832	WT	SQ53	OK	29.5333	13.7042	-1.10772	-0.5684	0.33515	0.994614	no
gene-b0935	gene-b0935	ssuD	NC_000913.3:994842-997512	WT	SQ53	OK	23.0804	14.631	-0.657641	-0.462831	0.50125	0.994614	no
gene-b0936	gene-b0936	ssuA	NC_000913.3:994842-997512	WT	SQ53	OK	14.1465	6.32331	-1.16169	-0.552489	0.4706	0.994614	no
gene-b0937	gene-b0937	ssuE	NC_000913.3:994842-997512	WT	SQ53	OK	14.9005	10.1767	-0.550086	-0.203866	0.7427	0.994614	no
gene-b0938	gene-b0938	elfA	NC_000913.3:997867-998407	WT	SQ53	OK	28.7292	21.4769	-0.419734	-0.308179	0.65995	0.994614	no
gene-b0939	gene-b0939	elfD	NC_000913.3:998489-999191	WT	SQ53	OK	17.841	15.3033	-0.221352	-0.129255	0.84625	0.996416	no
gene-b0940	gene-b0940	elfC	NC_000913.3:999215-1002877	WT	SQ53	OK	37.8447	26.0982	-0.536143	-0.693034	0.33155	0.994614	no
gene-b0941	gene-b0941	elfG	NC_000913.3:999215-1002877	WT	SQ53	OK	50.7096	41.4056	-0.292434	-0.269513	0.67965	0.994614	no
gene-b0942	gene-b0942	ycbU	NC_000913.3:1002888-1003431	WT	SQ53	OK	47.7159	41.0726	-0.216295	-0.155505	0.82835	0.995404	no
gene-b0943	gene-b0943	ycbV	NC_000913.3:1003438-1004657	WT	SQ53	OK	40.997	21.2713	-0.946608	-0.476724	0.5945	0.994614	no
gene-b0944	gene-b0944	ycbF	NC_000913.3:1003438-1004657	WT	SQ53	OK	33.1283	26.2518	-0.33565	-0.239947	0.71725	0.994614	no
gene-b0945	gene-b0945	pyrD	NC_000913.3:1004767-1005778	WT	SQ53	OK	350.048	488.478	0.48074	0.796381	0.25295	0.994614	no
gene-b0946	gene-b0946	zapC	NC_000913.3:1005951-1007600	WT	SQ53	OK	57.6205	74.5229	0.371101	0.183542	0.80115	0.994947	no
gene-b0947	gene-b0947	ycbX	NC_000913.3:1005951-1007600	WT	SQ53	OK	101.989	149.273	0.549542	0.863923	0.22655	0.994614	no
gene-b0948	gene-b0948	rlmL	NC_000913.3:1007843-1009952	WT	SQ53	OK	216.489	328.239	0.600452	0.94315	0.16965	0.994614	no
gene-b0949	gene-b0949	uup	NC_000913.3:1009963-1011871	WT	SQ53	OK	167.186	240.453	0.524303	0.8808	0.20225	0.994614	no
gene-b0950	gene-b0950	pqiA	NC_000913.3:1012000-1013254	WT	SQ53	OK	50.8992	48.7066	-0.0635261	-0.0784419	0.91005	0.996416	no
gene-b0951	gene-b0951	pqiB	NC_000913.3:1013258-1015459	WT	SQ53	OK	125.19	119.64	-0.0654131	-0.106388	0.8799	0.996416	no
gene-b0952	gene-b0952	pqiC	NC_000913.3:1013258-1015459	WT	SQ53	OK	84.1363	88.5341	0.0735033	0.0472652	0.94965	0.998966	no
gene-b0953	gene-b0953	rmf	NC_000913.3:1015714-1015882	WT	SQ53	OK	4251.26	1039.58	-2.03189	-1.47887	0.04985	0.994614	no
gene-b0954	gene-b0954	fabA	NC_000913.3:1015951-1016470	WT	SQ53	OK	327.371	445.952	0.445961	0.729323	0.29115	0.994614	no
gene-b0955	gene-b0955	ycbZ	NC_000913.3:1016538-1018299	WT	SQ53	OK	95.7427	91.0324	-0.072782	-0.125308	0.85955	0.996416	no
gene-b0956	gene-b0956	matP	NC_000913.3:1018484-1018937	WT	SQ53	OK	134.422	125.937	-0.0940638	-0.0814999	0.91025	0.996416	no
gene-b0957	gene-b0957	ompA	NC_000913.3:1019012-1020053	WT	SQ53	OK	10459	15223.7	0.541572	0.485465	0.49575	0.994614	no
gene-b0958	gene-b0958	sulA	NC_000913.3:1020409-1020919	WT	SQ53	OK	79.8284	94.1087	0.237426	0.209717	0.7615	0.994614	no
gene-b0959	gene-b0959	sxy	NC_000913.3:1021137-1023883	WT	SQ53	OK	222.068	216.434	-0.0370759	-0.0402564	0.957	0.998966	no
gene-b0960	gene-b0960	yccS	NC_000913.3:1021137-1023883	WT	SQ53	OK	52.1805	84.706	0.698954	0.93771	0.1842	0.994614	no
gene-b0961	gene-b0961	yccF	NC_000913.3:1023901-1024348	WT	SQ53	OK	64.7763	58.338	-0.151029	-0.10928	0.88165	0.996416	no
gene-b0962	gene-b0962	helD	NC_000913.3:1024470-1026525	WT	SQ53	OK	166.846	161.306	-0.0487206	-0.0835594	0.90095	0.996416	no
gene-b0963	gene-b0963	mgsA	NC_000913.3:1026556-1027015	WT	SQ53	OK	325.64	306.742	-0.0862533	-0.121251	0.85765	0.996416	no
gene-b0964	gene-b0964	yccT	NC_000913.3:1027110-1027773	WT	SQ53	OK	24.9054	12.5947	-0.983643	-0.728125	0.3149	0.994614	no
gene-b0965	gene-b0965	yccU	NC_000913.3:1027945-1028359	WT	SQ53	OK	1732.91	1250.33	-0.470885	-0.809523	0.24575	0.994614	no
gene-b0966	gene-b0966	hspQ	NC_000913.3:1028403-1028721	WT	SQ53	OK	298.86	325.76	0.124339	0.111153	0.87495	0.996416	no
gene-b0967	gene-b0967	rlmI	NC_000913.3:1028778-1029969	WT	SQ53	OK	163.402	243.666	0.576478	0.993806	0.15945	0.994614	no
gene-b0968	gene-b0968	yccX	NC_000913.3:1030063-1030668	WT	SQ53	OK	568.187	362.977	-0.64649	-0.526629	0.47035	0.994614	no
gene-b0969	gene-b0969	tusE	NC_000913.3:1030063-1030668	WT	SQ53	OK	248.075	308.227	0.313217	0.263354	0.708	0.994614	no
gene-b0970	gene-b0970	yccA	NC_000913.3:1030758-1031418	WT	SQ53	OK	887.966	791.538	-0.165845	-0.269999	0.6835	0.994614	no
gene-b0971	gene-b0971	serT	NC_000913.3:1031624-1031712	WT	SQ53	NOTEST	0	0	0	0	1	1	no
gene-b0972	gene-b0972	hyaA	NC_000913.3:1032138-1035047	WT	SQ53	OK	15.8809	8.01126	-0.987193	-0.544497	0.41975	0.994614	no
gene-b0973	gene-b0973	hyaB	NC_000913.3:1032138-1035047	WT	SQ53	OK	14.0584	5.70755	-1.30048	-0.842152	0.24715	0.994614	no
gene-b0974	gene-b0974	hyaC	NC_000913.3:1035065-1037606	WT	SQ53	OK	28.5002	14.7452	-0.950726	-0.505859	0.664	0.994614	no
gene-b0975	gene-b0975	hyaD	NC_000913.3:1035065-1037606	WT	SQ53	OK	50.002	36.158	-0.46767	-0.27556	0.67305	0.994614	no
gene-b0976	gene-b0976	hyaE	NC_000913.3:1035065-1037606	WT	SQ53	OK	21.2225	12.3074	-0.786067	-0.21485	0.75535	0.994614	no
gene-b0977	gene-b0977	hyaF	NC_000913.3:1035065-1037606	WT	SQ53	OK	30.7385	15.1277	-1.02285	-0.641962	0.3539	0.994614	no
gene-b0978	gene-b0978	appC	NC_000913.3:1037739-1039284	WT	SQ53	OK	35.7642	14.784	-1.27448	-1.27522	0.0614	0.994614	no
gene-b0979	gene-b0979	appB	NC_000913.3:1039295-1040432	WT	SQ53	OK	35.2438	16.3639	-1.10685	-0.905855	0.20475	0.994614	no
gene-b0980	gene-b0980	appA	NC_000913.3:1040616-1041915	WT	SQ53	OK	45.4047	28.2095	-0.686661	-0.745379	0.2623	0.994614	no
gene-b0981	gene-b0981	etk	NC_000913.3:1042029-1044210	WT	SQ53	OK	34.045	25.7743	-0.40151	-0.528656	0.44725	0.994614	no
gene-b0982	gene-b0982	etp	NC_000913.3:1044229-1045803	WT	SQ53	OK	41.952	19.406	-1.11224	-0.462469	0.5167	0.994614	no
gene-b0983	gene-b0983	gfcE	NC_000913.3:1044229-1045803	WT	SQ53	OK	35.1871	25.4758	-0.46592	-0.434903	0.5181	0.994614	no
gene-b0984	gene-b0984	gfcD	NC_000913.3:1045848-1049332	WT	SQ53	OK	25.2307	17.9267	-0.493076	-0.533027	0.4401	0.994614	no
gene-b0985	gene-b0985	gfcC	NC_000913.3:1045848-1049332	WT	SQ53	OK	17.2063	18.3714	0.0945253	0.0481976	0.9344	0.997218	no
gene-b0986	gene-b0986	gfcB	NC_000913.3:1045848-1049332	WT	SQ53	OK	27.5598	31.5807	0.196476	0.0936291	0.8867	0.996416	no
gene-b0987	gene-b0987	gfcA	NC_000913.3:1049438-1049744	WT	SQ53	OK	35.6424	54.3159	0.607779	0.42424	0.53305	0.994614	no
gene-b0988	gene-b0988	insB-4	NC_000913.3:1049832-1050530	WT	SQ53	OK	26.8771	18.5018	-0.53871	-0.270923	0.718	0.994614	no
gene-b0989	gene-b0989	cspH	NC_000913.3:1050962-1051175	WT	SQ53	OK	11.7927	3.30263	-1.83621	-1.09248	0.4425	0.994614	no
gene-b0990	gene-b0990	cspG	NC_000913.3:1051460-1051673	WT	SQ53	OK	12.1064	12.1465	0.0047636	0.00285196	0.8588	0.996416	no
gene-b0991	gene-b0991	ymcE	NC_000913.3:1051683-1052240	WT	SQ53	OK	35.2148	17.9212	-0.974518	-0.30531	0.5183	0.994614	no
gene-b0992	gene-b0992	yccM	NC_000913.3:1052288-1053362	WT	SQ53	OK	20.8187	11.0703	-0.911186	-0.657715	0.3674	0.994614	no
gene-b0993	gene-b0993	torS	NC_000913.3:1053433-1056178	WT	SQ53	OK	21.968	14.1079	-0.638902	-0.720511	0.30125	0.994614	no
gene-b0994	gene-b0994	torT	NC_000913.3:1056260-1057954	WT	SQ53	OK	53.4247	39.9252	-0.420207	-0.411138	0.57295	0.994614	no
gene-b0995	gene-b0995	torR	NC_000913.3:1056260-1057954	WT	SQ53	OK	74.3946	84.3485	0.181164	0.177188	0.79055	0.994614	no
gene-b0996	gene-b0996	torC	NC_000913.3:1058083-1062398	WT	SQ53	OK	16.9262	7.38241	-1.1971	-0.576013	0.58825	0.994614	no
gene-b0997	gene-b0997	torA	NC_000913.3:1058083-1062398	WT	SQ53	OK	38.1489	26.0909	-0.548099	-0.71594	0.29675	0.994614	no
gene-b0998	gene-b0998	torD	NC_000913.3:1058083-1062398	WT	SQ53	OK	29.8003	18.7261	-0.670277	-0.299441	0.4171	0.994614	no
gene-b0999	gene-b0999	cbpM	NC_000913.3:1062549-1063775	WT	SQ53	OK	172.682	88.2935	-0.967736	-0.410074	0.65355	0.994614	no
gene-b1000	gene-b1000	cbpA	NC_000913.3:1062549-1063775	WT	SQ53	OK	233.256	127.257	-0.874167	-1.40947	0.0471	0.994614	no
gene-b1001	gene-b1001	yccE	NC_000913.3:1064035-1065292	WT	SQ53	OK	32.0625	12.6132	-1.34595	-1.15339	0.1164	0.994614	no
gene-b1002	gene-b1002	agp	NC_000913.3:1065584-1066826	WT	SQ53	OK	109.123	53.0075	-1.04169	-1.46066	0.04595	0.994614	no
gene-b1003	gene-b1003	yccJ	NC_000913.3:1066863-1067091	WT	SQ53	OK	595.719	183.585	-1.69819	-1.19905	0.0932	0.994614	no
gene-b1004	gene-b1004	wrbA	NC_000913.3:1067111-1067708	WT	SQ53	OK	775.656	195.616	-1.9874	-2.95887	0.00015	0.0247615	yes
gene-b1006	gene-b1006	rutG	NC_000913.3:1068510-1069839	WT	SQ53	OK	55.4135	33.7851	-0.713852	-0.805372	0.25585	0.994614	no
gene-b1007	gene-b1007	rutF	NC_000913.3:1069859-1070354	WT	SQ53	OK	10.5796	3.32068	-1.67174	-0.845422	0.22045	0.994614	no
gene-b1008	gene-b1008	rutE	NC_000913.3:1070364-1070955	WT	SQ53	OK	11.8774	5.19181	-1.19391	-0.626123	0.38645	0.994614	no
gene-b1009	gene-b1009	rutD	NC_000913.3:1070964-1071765	WT	SQ53	OK	17.7737	7.24321	-1.29505	-0.738693	0.28295	0.994614	no
gene-b1010	gene-b1010	rutC	NC_000913.3:1071772-1072159	WT	SQ53	OK	20.5438	9.28606	-1.14556	-0.606238	0.42805	0.994614	no
gene-b1011	gene-b1011	rutB	NC_000913.3:1072170-1074011	WT	SQ53	OK	26.1539	14.0765	-0.893736	-0.508369	0.4534	0.994614	no
gene-b1012	gene-b1012	rutA	NC_000913.3:1072170-1074011	WT	SQ53	OK	14.8311	7.06876	-1.0691	-0.651962	0.3692	0.994614	no
gene-b1013	gene-b1013	rutR	NC_000913.3:1074241-1074880	WT	SQ53	OK	117.507	116.549	-0.0118065	-0.013144	0.9857	0.998966	no
gene-b1014	gene-b1014	putA	NC_000913.3:1074919-1078882	WT	SQ53	OK	43.1961	73.8142	0.772996	1.35978	0.0531	0.994614	no
gene-b1015	gene-b1015	putP	NC_000913.3:1079304-1080813	WT	SQ53	OK	468.862	739.219	0.656837	0.959901	0.16875	0.994614	no
gene-b1018	gene-b1018	efeO	NC_000913.3:1082242-1083370	WT	SQ53	OK	282.825	348.002	0.299186	0.505651	0.4719	0.994614	no
gene-b1019	gene-b1019	efeB	NC_000913.3:1083375-1084647	WT	SQ53	OK	178.733	216.926	0.279403	0.495175	0.4708	0.994614	no
gene-b1020	gene-b1020	phoH	NC_000913.3:1084991-1086056	WT	SQ53	OK	224.29	100.192	-1.16259	-1.91076	0.0078	0.426517	no
gene-b1021	gene-b1021	pgaD	NC_000913.3:1086105-1086519	WT	SQ53	OK	31.0569	22.692	-0.452732	-0.321901	0.63155	0.994614	no
gene-b1022	gene-b1022	pgaC	NC_000913.3:1086520-1089857	WT	SQ53	OK	24.4845	12.1675	-1.00884	-0.612834	0.3833	0.994614	no
gene-b1023	gene-b1023	pgaB	NC_000913.3:1086520-1089857	WT	SQ53	OK	21.9087	13.152	-0.736222	-0.671342	0.3246	0.994614	no
gene-b1024	gene-b1024	pgaA	NC_000913.3:1089865-1092289	WT	SQ53	OK	27.6424	15.2394	-0.859076	-0.980017	0.16615	0.994614	no
gene-b1025	gene-b1025	dgcT	NC_000913.3:1092875-1094234	WT	SQ53	OK	31.9978	17.1269	-0.901706	-0.838088	0.2304	0.994614	no
gene-b1026	gene-b1026	insF-4	NC_000913.3:1094274-1095437	WT	SQ53	OK	49.5558	35.9196	-0.464284	-0.436726	0.52835	0.994614	no
gene-b1027	gene-b1027	insE-4	NC_000913.3:1094274-1095437	WT	SQ53	OK	21.7087	28.8789	0.411741	0.0965763	0.8591	0.996416	no
gene-b1028	gene-b1028	ymdE	NC_000913.3:1095543-1096829	WT	SQ53	OK	11.1119	4.14621	-1.42224	-0.27321	0.5593	0.994614	no
gene-b1029	gene-b1029	ycdU	NC_000913.3:1095543-1096829	WT	SQ53	OK	33.558	14.6572	-1.19504	-0.946661	0.18115	0.994614	no
gene-b1032	gene-b1032	serX	NC_000913.3:1097564-1097652	WT	SQ53	OK	3556.41	7876.21	1.14708	0.44162	0.5126	0.994614	no
gene-b1033	gene-b1033	ghrA	NC_000913.3:1097885-1098824	WT	SQ53	OK	193.725	230.307	0.249548	0.434097	0.52805	0.994614	no
gene-b1034	gene-b1034	ycdX	NC_000913.3:1098878-1099616	WT	SQ53	OK	326.935	367.306	0.167979	0.291976	0.6702	0.994614	no
gene-b1035	gene-b1035	ycdY	NC_000913.3:1099639-1100194	WT	SQ53	OK	195.466	220.166	0.171675	0.236626	0.74255	0.994614	no
gene-b1036	gene-b1036	ycdZ	NC_000913.3:1100295-1100787	WT	SQ53	OK	208.564	359.285	0.784635	1.07012	0.1235	0.994614	no
gene-b1037	gene-b1037	csgG	NC_000913.3:1100850-1101684	WT	SQ53	OK	133.251	35.1923	-1.92082	-2.07963	0.0089	0.454748	no
gene-b1038	gene-b1038	csgF	NC_000913.3:1101710-1102127	WT	SQ53	OK	38.1882	4.74591	-3.00837	-1.68647	0.05575	0.994614	no
gene-b1039	gene-b1039	csgE	NC_000913.3:1102151-1102541	WT	SQ53	OK	207.817	27.1311	-2.9373	-1.86994	0.0346	0.994614	no
gene-b1040	gene-b1040	csgD	NC_000913.3:1102545-1103196	WT	SQ53	OK	83.3187	13.6258	-2.6123	-2.207	0.0064	0.398543	no
gene-b1041	gene-b1041	csgB	NC_000913.3:1103950-1104406	WT	SQ53	OK	39.8722	24.6671	-0.692796	-0.497503	0.46045	0.994614	no
gene-b1042	gene-b1042	csgA	NC_000913.3:1104446-1104902	WT	SQ53	OK	46.8524	28.6167	-0.711263	-0.501977	0.43905	0.994614	no
gene-b1043	gene-b1043	csgC	NC_000913.3:1104960-1105293	WT	SQ53	OK	15.5255	6.94317	-1.16098	-0.562526	0.4519	0.994614	no
gene-b1044	gene-b1044	ymdA	NC_000913.3:1105413-1105725	WT	SQ53	OK	29.8423	22.1979	-0.426938	-0.235107	0.7132	0.994614	no
gene-b1045	gene-b1045	ymdB	NC_000913.3:1105819-1106353	WT	SQ53	OK	91.0928	69.4932	-0.390465	-0.342415	0.6269	0.994614	no
gene-b1046	gene-b1046	clsC	NC_000913.3:1106354-1107776	WT	SQ53	OK	61.7852	39.519	-0.644716	-0.848998	0.202	0.994614	no
gene-b1047	gene-b1047	opgC	NC_000913.3:1107783-1108941	WT	SQ53	OK	20.6603	23.9263	0.211734	0.187633	0.7859	0.994614	no
gene-b1048	gene-b1048	opgG	NC_000913.3:1109334-1113406	WT	SQ53	OK	614.267	844.449	0.459144	0.465497	0.49285	0.994614	no
gene-b1049	gene-b1049	opgH	NC_000913.3:1109334-1113406	WT	SQ53	OK	193.519	267.414	0.466597	0.351572	0.61795	0.994614	no
gene-b1050	gene-b1050	yceK	NC_000913.3:1113578-1113806	WT	SQ53	OK	39.6402	59.6471	0.589487	0.275626	0.7114	0.994614	no
gene-b1051	gene-b1051	msyB	NC_000913.3:1113806-1114181	WT	SQ53	OK	5764.76	2222.49	-1.37508	-2.07923	0.0067	0.402375	no
gene-b1053	gene-b1053	mdtG	NC_000913.3:1114263-1115490	WT	SQ53	OK	22.2142	17.7164	-0.326397	-0.285053	0.6659	0.994614	no
gene-b1054	gene-b1054	lpxL	NC_000913.3:1115661-1116582	WT	SQ53	OK	154.155	204.833	0.410066	0.690239	0.3227	0.994614	no
gene-b1055	gene-b1055	yceA	NC_000913.3:1116806-1117859	WT	SQ53	OK	301.264	482.986	0.68095	1.12998	0.10775	0.994614	no
gene-b1056	gene-b1056	yceI	NC_000913.3:1117900-1118476	WT	SQ53	OK	131.958	128.101	-0.0427915	-0.0486726	0.94625	0.998966	no
gene-b1057	gene-b1057	yceJ	NC_000913.3:1118479-1119046	WT	SQ53	OK	31.9629	29.4521	-0.118027	-0.088039	0.9026	0.996416	no
gene-b1058	gene-b1058	yceO	NC_000913.3:1119306-1119447	WT	SQ53	OK	200.306	0	#NAME?	#NAME?	0.0575	0.994614	no
gene-b1059	gene-b1059	solA	NC_000913.3:1119467-1120586	WT	SQ53	OK	199.332	183.466	-0.119664	-0.208303	0.7598	0.994614	no
gene-b1060	gene-b1060	bssS	NC_000913.3:1120700-1120955	WT	SQ53	OK	77.2129	86.5434	0.164582	0.0942767	0.8888	0.996416	no
gene-b1061	gene-b1061	dinI	NC_000913.3:1121241-1121487	WT	SQ53	OK	54.527	84.5	0.631982	0.394829	0.5628	0.994614	no
gene-b1062	gene-b1062	pyrC	NC_000913.3:1121560-1122607	WT	SQ53	OK	382.566	450.247	0.235009	0.373296	0.5949	0.994614	no
gene-b1063	gene-b1063	yceB	NC_000913.3:1122712-1123273	WT	SQ53	OK	55.7114	49.0539	-0.183607	-0.139044	0.83215	0.995426	no
gene-b1064	gene-b1064	grxB	NC_000913.3:1123406-1124054	WT	SQ53	OK	225.556	98.6116	-1.19366	-1.52467	0.0312	0.977448	no
gene-b1065	gene-b1065	mdtH	NC_000913.3:1124117-1125326	WT	SQ53	OK	27.5574	17.6598	-0.641974	-0.549778	0.41635	0.994614	no
gene-b1066	gene-b1066	rimJ	NC_000913.3:1125561-1126146	WT	SQ53	OK	217.809	221.498	0.0242307	0.0352577	0.96175	0.998966	no
gene-b1067	gene-b1067	yceH	NC_000913.3:1126156-1126804	WT	SQ53	OK	311.437	274.218	-0.183619	-0.31228	0.64985	0.994614	no
gene-b1068	gene-b1068	yceM	NC_000913.3:1126805-1127729	WT	SQ53	OK	97.6075	93.7527	-0.0581312	-0.0816374	0.9058	0.996416	no
gene-b1069	gene-b1069	murJ	NC_000913.3:1127838-1129374	WT	SQ53	OK	60.0024	83.8281	0.482413	0.777883	0.24735	0.994614	no
gene-b1070	gene-b1070	flgN	NC_000913.3:1129413-1129830	WT	SQ53	OK	42.9046	41.969	-0.0318066	-0.0232676	0.97345	0.998966	no
gene-b1071	gene-b1071	flgM	NC_000913.3:1129834-1130128	WT	SQ53	OK	32.6528	32.6214	-0.00138859	-0.000931971	0.9776	0.998966	no
gene-b1072	gene-b1072	flgA	NC_000913.3:1130203-1130863	WT	SQ53	OK	37.0149	66.1334	0.837273	0.648137	0.37635	0.994614	no
gene-b1073	gene-b1073	flgB	NC_000913.3:1131017-1131434	WT	SQ53	OK	10.7042	40.2645	1.91134	1.13486	0.09865	0.994614	no
gene-b1074	gene-b1074	flgC	NC_000913.3:1131437-1131842	WT	SQ53	OK	55.833	111.034	0.991809	0.600936	0.3499	0.994614	no
gene-b1075	gene-b1075	flgD	NC_000913.3:1131853-1132549	WT	SQ53	OK	19.2411	59.8182	1.63639	1.23569	0.0636	0.994614	no
gene-b1076	gene-b1076	flgE	NC_000913.3:1132573-1133782	WT	SQ53	OK	29.0304	84.6498	1.54394	1.80204	0.01135	0.55357	no
gene-b1077	gene-b1077	flgF	NC_000913.3:1133801-1134557	WT	SQ53	OK	40.9768	104.805	1.35483	1.36066	0.05205	0.994614	no
gene-b1078	gene-b1078	flgG	NC_000913.3:1134728-1135511	WT	SQ53	OK	25.0052	35.2518	0.495469	0.397851	0.56315	0.994614	no
gene-b1079	gene-b1079	flgH	NC_000913.3:1135563-1136262	WT	SQ53	OK	20.1569	27.4202	0.443965	0.319972	0.65425	0.994614	no
gene-b1080	gene-b1080	flgI	NC_000913.3:1136273-1138312	WT	SQ53	OK	25.5331	26.1775	0.035957	0.0296246	0.96585	0.998966	no
gene-b1081	gene-b1081	flgJ	NC_000913.3:1136273-1138312	WT	SQ53	OK	25.7274	24.1184	-0.0931677	-0.0643133	0.92185	0.99707	no
gene-b1082	gene-b1082	flgK	NC_000913.3:1138377-1140021	WT	SQ53	OK	31.2772	32.6523	0.0620728	0.0685196	0.92125	0.99707	no
gene-b1083	gene-b1083	flgL	NC_000913.3:1140032-1140986	WT	SQ53	OK	52.7907	55.9495	0.0838412	0.0877282	0.8986	0.996416	no
gene-b1084	gene-b1084	rne	NC_000913.3:1141181-1144367	WT	SQ53	OK	442.227	698.635	0.659752	0.816218	0.2373	0.994614	no
gene-b1085	gene-b1085	yceQ	NC_000913.3:1144501-1144822	WT	SQ53	OK	7.49654	5.61115	-0.417929	-0.192883	0.77265	0.994614	no
gene-b1086	gene-b1086	rluC	NC_000913.3:1144939-1145899	WT	SQ53	OK	318.211	476.694	0.583078	0.998526	0.1488	0.994614	no
gene-b1087	gene-b1087	yceF	NC_000913.3:1146010-1146757	WT	SQ53	OK	180.293	110.031	-0.712437	-0.781396	0.26975	0.994614	no
gene-b1088	gene-b1088	yceD	NC_000913.3:1146793-1147315	WT	SQ53	OK	1929.8	3116.69	0.691563	0.982235	0.162	0.994614	no
gene-b1089	gene-b1089	rpmF	NC_000913.3:1147366-1147540	WT	SQ53	OK	403.277	379.366	-0.0881838	-0.0594502	0.926	0.99707	no
gene-b1090	gene-b1090	plsX	NC_000913.3:1147620-1148691	WT	SQ53	OK	449.86	635.778	0.499047	0.796636	0.25905	0.994614	no
gene-b1091	gene-b1091	fabH	NC_000913.3:1148758-1149712	WT	SQ53	OK	604.594	806.627	0.415935	0.642169	0.35365	0.994614	no
gene-b1092	gene-b1092	fabD	NC_000913.3:1149727-1150657	WT	SQ53	OK	1652.89	2422.99	0.551796	0.684747	0.33205	0.994614	no
gene-b1093	gene-b1093	fabG	NC_000913.3:1150669-1151404	WT	SQ53	OK	3832.55	4641.57	0.276309	0.329263	0.63635	0.994614	no
gene-b1094	gene-b1094	acpP	NC_000913.3:1151614-1151851	WT	SQ53	OK	5968.89	9804.25	0.715944	1.21491	0.0949	0.994614	no
gene-b1095	gene-b1095	fabF	NC_000913.3:1151938-1153180	WT	SQ53	OK	410.209	564.287	0.460069	0.711093	0.3127	0.994614	no
gene-b1096	gene-b1096	pabC	NC_000913.3:1153299-1154109	WT	SQ53	OK	84.444	81.0475	-0.0592279	-0.0681575	0.91955	0.99707	no
gene-b1097	gene-b1097	mltG	NC_000913.3:1154111-1156766	WT	SQ53	OK	70.3008	96.1747	0.452117	0.276744	0.65895	0.994614	no
gene-b1098	gene-b1098	tmk	NC_000913.3:1154111-1156766	WT	SQ53	OK	538.329	744.168	0.467139	0.62202	0.37825	0.994614	no
gene-b1099	gene-b1099	holB	NC_000913.3:1154111-1156766	WT	SQ53	OK	47.9684	65.5091	0.449609	0.237803	0.7255	0.994614	no
gene-b1100	gene-b1100	ycfH	NC_000913.3:1156776-1157574	WT	SQ53	OK	266.09	166.75	-0.674232	-1.12623	0.10275	0.994614	no
gene-b1101	gene-b1101	ptsG	NC_000913.3:1157868-1159302	WT	SQ53	OK	829.166	1134.91	0.452845	0.583994	0.40085	0.994614	no
gene-b1102	gene-b1102	fhuE	NC_000913.3:1159361-1161551	WT	SQ53	OK	40.6321	27.7042	-0.552515	-0.76028	0.2656	0.994614	no
gene-b1103	gene-b1103	hinT	NC_000913.3:1161884-1162244	WT	SQ53	OK	262.844	302.784	0.20408	0.20596	0.7702	0.994614	no
gene-b1104	gene-b1104	ycfL	NC_000913.3:1162246-1162624	WT	SQ53	OK	147.741	182.012	0.300962	0.265319	0.70075	0.994614	no
gene-b1105	gene-b1105	lpoB	NC_000913.3:1162637-1164084	WT	SQ53	OK	250.603	228.141	-0.135476	-0.159407	0.82615	0.995404	no
gene-b1106	gene-b1106	thiK	NC_000913.3:1162637-1164084	WT	SQ53	OK	185.043	191.02	0.0458616	0.0576958	0.9342	0.997218	no
gene-b1107	gene-b1107	nagZ	NC_000913.3:1164094-1165120	WT	SQ53	OK	381.817	410.083	0.103036	0.173977	0.80025	0.994614	no
gene-b1108	gene-b1108	ycfP	NC_000913.3:1165142-1165685	WT	SQ53	OK	682.553	561.37	-0.281988	-0.48096	0.4772	0.994614	no
gene-b1109	gene-b1109	ndh	NC_000913.3:1166084-1167389	WT	SQ53	OK	209.83	271.82	0.373433	0.635244	0.3655	0.994614	no
gene-b1110	gene-b1110	ycfJ	NC_000913.3:1167598-1168138	WT	SQ53	OK	49.2902	31.1658	-0.661337	-0.48925	0.4967	0.994614	no
gene-b1111	gene-b1111	comR	NC_000913.3:1168199-1168832	WT	SQ53	OK	187.227	261.823	0.483806	0.738107	0.29315	0.994614	no
gene-b1112	gene-b1112	bhsA	NC_000913.3:1169072-1169330	WT	SQ53	OK	197.791	257.479	0.380476	0.283819	0.6987	0.994614	no
gene-b1113	gene-b1113	ldtC	NC_000913.3:1169411-1170374	WT	SQ53	OK	39.9652	36.3505	-0.136771	-0.125316	0.8542	0.996416	no
gene-b1114	gene-b1114	mfd	NC_000913.3:1170517-1173964	WT	SQ53	OK	135.743	144.878	0.0939594	0.149027	0.8288	0.995404	no
gene-b1115	gene-b1115	ycfT	NC_000913.3:1174091-1175165	WT	SQ53	OK	13.932	6.4978	-1.10038	-0.774264	0.237	0.994614	no
gene-b1116	gene-b1116	lolC	NC_000913.3:1175426-1178564	WT	SQ53	OK	125.041	137.5	0.137035	0.128918	0.8581	0.996416	no
gene-b1117	gene-b1117	lolD	NC_000913.3:1175426-1178564	WT	SQ53	OK	80.3057	89.0565	0.149219	0.0805106	0.90145	0.996416	no
gene-b1118	gene-b1118	lolE	NC_000913.3:1175426-1178564	WT	SQ53	OK	188.902	217.59	0.203977	0.23946	0.7402	0.994614	no
gene-b1119	gene-b1119	nagK	NC_000913.3:1178592-1179504	WT	SQ53	OK	155.013	169.383	0.1279	0.210264	0.76235	0.994614	no
gene-b1120	gene-b1120	cobB	NC_000913.3:1179519-1180359	WT	SQ53	OK	363.67	344.177	-0.0794796	-0.136573	0.84305	0.996416	no
gene-b1121	gene-b1121	ycfZ	NC_000913.3:1180478-1181725	WT	SQ53	OK	15.3595	9.78362	-0.650696	-0.359367	0.7024	0.994614	no
gene-b1122	gene-b1122	ymfA	NC_000913.3:1180478-1181725	WT	SQ53	OK	29.1635	24.8803	-0.229161	-0.105668	0.8773	0.996416	no
gene-b1123	gene-b1123	potD	NC_000913.3:1181782-1184444	WT	SQ53	OK	1037.09	1735.27	0.742626	0.856836	0.21855	0.994614	no
gene-b1124	gene-b1124	potC	NC_000913.3:1181782-1184444	WT	SQ53	OK	249.169	483.057	0.955066	0.475769	0.53905	0.994614	no
gene-b1125	gene-b1125	potB	NC_000913.3:1181782-1184444	WT	SQ53	OK	38.4517	60.4829	0.653481	0.127473	0.74925	0.994614	no
gene-b1126	gene-b1126	potA	NC_000913.3:1184457-1185594	WT	SQ53	OK	119.248	225.833	0.921295	1.57904	0.02565	0.861753	no
gene-b1127	gene-b1127	pepT	NC_000913.3:1185843-1187070	WT	SQ53	OK	109.083	63.9146	-0.771204	-1.17325	0.0855	0.994614	no
gene-b1128	gene-b1128	roxA	NC_000913.3:1187118-1188240	WT	SQ53	OK	209.769	242.784	0.210874	0.365178	0.5895	0.994614	no
gene-b1129	gene-b1129	phoQ	NC_000913.3:1188315-1190447	WT	SQ53	OK	119.935	155.738	0.376867	0.394695	0.56945	0.994614	no
gene-b1130	gene-b1130	phoP	NC_000913.3:1188315-1190447	WT	SQ53	OK	414.143	488.557	0.238399	0.284617	0.6832	0.994614	no
gene-b1131	gene-b1131	purB	NC_000913.3:1190615-1191986	WT	SQ53	OK	495.593	789.008	0.670885	0.957834	0.17465	0.994614	no
gene-b1132	gene-b1132	hflD	NC_000913.3:1191989-1192631	WT	SQ53	OK	551.232	694.218	0.33273	0.551577	0.4302	0.994614	no
gene-b1133	gene-b1133	mnmA	NC_000913.3:1192666-1193773	WT	SQ53	OK	284.897	425.09	0.577329	0.962454	0.1702	0.994614	no
gene-b1134	gene-b1134	nudJ	NC_000913.3:1193826-1194288	WT	SQ53	OK	109.41	87.7795	-0.317794	-0.282323	0.67655	0.994614	no
gene-b1135	gene-b1135	rluE	NC_000913.3:1194297-1194951	WT	SQ53	OK	110.187	93.9857	-0.229445	-0.254414	0.7106	0.994614	no
gene-b1136	gene-b1136	icd	NC_000913.3:1195122-1196373	WT	SQ53	OK	4840.19	6332.07	0.387614	0.400999	0.5757	0.994614	no
gene-b1137	gene-b1137	ymfD	NC_000913.3:1196866-1197532	WT	SQ53	OK	27.0536	15.4422	-0.808945	-0.593305	0.40275	0.994614	no
gene-b1138	gene-b1138	ymfE	NC_000913.3:1197532-1198237	WT	SQ53	OK	10.9213	3.93565	-1.47248	-0.845789	0.23675	0.994614	no
gene-b1139	gene-b1139	lit	NC_000913.3:1198694-1199588	WT	SQ53	OK	23.841	18.0576	-0.400845	-0.286911	0.69715	0.994614	no
gene-b1140	gene-b1140	intE	NC_000913.3:1199678-1201032	WT	SQ53	OK	40.9301	47.2694	0.207745	0.216399	0.75795	0.994614	no
gene-b1141	gene-b1141	xisE	NC_000913.3:1199678-1201032	WT	SQ53	OK	57.5369	87.5799	0.606114	0.157956	0.79975	0.994614	no
gene-b1142	gene-b1142	ymfH	NC_000913.3:1201068-1201380	WT	SQ53	NOTEST	0.639575	0	#NAME?	0	1	1	no
gene-b1143	gene-b1143	ymfI	NC_000913.3:1201496-1202084	WT	SQ53	OK	97.1873	59.0759	-0.718199	-0.437402	0.52885	0.994614	no
gene-b1144	gene-b1144	ymfJ	NC_000913.3:1201496-1202084	WT	SQ53	OK	20.4793	43.5927	1.08992	0.383782	0.4921	0.994614	no
gene-b1145	gene-b1145	ymfK	NC_000913.3:1202258-1202933	WT	SQ53	OK	190.123	238.846	0.329151	0.518721	0.47065	0.994614	no
gene-b1146	gene-b1146	ymfT	NC_000913.3:1203023-1203224	WT	SQ53	OK	41.1756	31.6741	-0.378485	-0.17559	0.8221	0.995404	no
gene-b1147	gene-b1147	ymfL	NC_000913.3:1203267-1204160	WT	SQ53	OK	23.1185	18.3385	-0.334174	-0.179345	0.77815	0.994614	no
gene-b1148	gene-b1148	ymfM	NC_000913.3:1203267-1204160	WT	SQ53	OK	57.0426	60.4758	0.0843177	0.0433645	0.9385	0.997218	no
gene-b1149	gene-b1149	ymfN	NC_000913.3:1204169-1205537	WT	SQ53	OK	27.1915	27.2171	0.00135802	0.00136376	0.99835	0.998966	no
gene-b1150	gene-b1150	ymfR	NC_000913.3:1205548-1207497	WT	SQ53	OK	102.271	58.9504	-0.794828	-0.105483	0.71055	0.994614	no
gene-b1151	gene-b1151	beeE	NC_000913.3:1205548-1207497	WT	SQ53	OK	30.8829	18.4397	-0.743988	-0.324093	0.68575	0.994614	no
gene-b1152	gene-b1152	jayE	NC_000913.3:1205548-1207497	WT	SQ53	OK	32.4774	18.6986	-0.796509	-0.515582	0.4611	0.994614	no
gene-b1153	gene-b1153	ymfQ	NC_000913.3:1205548-1207497	WT	SQ53	OK	9.43876	2.9298	-1.6878	-0.416579	0.54035	0.994614	no
gene-b1154	gene-b1154	ycfK	NC_000913.3:1207500-1208130	WT	SQ53	OK	54.1642	33.2153	-0.705493	-0.54855	0.4178	0.994614	no
gene-b1155	gene-b1155	tfaP	NC_000913.3:1208131-1209655	WT	SQ53	OK	40.3782	25.4387	-0.666551	-0.288048	0.7005	0.994614	no
gene-b1156	gene-b1156	tfaE	NC_000913.3:1208131-1209655	WT	SQ53	OK	32.7625	20.7999	-0.655464	-0.356037	0.58235	0.994614	no
gene-b1157	gene-b1157	stfE	NC_000913.3:1208131-1209655	WT	SQ53	OK	47.8231	25.6735	-0.897428	-0.521455	0.44235	0.994614	no
gene-b1158	gene-b1158	pinE	NC_000913.3:1209684-1210239	WT	SQ53	OK	46.5171	27.288	-0.769495	-0.562921	0.4151	0.994614	no
gene-b1159	gene-b1159	mcrA	NC_000913.3:1210345-1211179	WT	SQ53	OK	60.5153	40.5531	-0.577487	-0.540098	0.4527	0.994614	no
gene-b1160	gene-b1160	iraM	NC_000913.3:1211679-1212003	WT	SQ53	OK	9.108	2.71082	-1.7484	-1.66242	0.11995	0.994614	no
gene-b1161	gene-b1161	ycgX	NC_000913.3:1212702-1213107	WT	SQ53	OK	39.5506	39.3948	-0.0056948	-0.00414646	0.99355	0.998966	no
gene-b1162	gene-b1162	bluR	NC_000913.3:1213327-1214059	WT	SQ53	OK	236.234	275.641	0.222572	0.376081	0.59005	0.994614	no
gene-b1163	gene-b1163	bluF	NC_000913.3:1214263-1215475	WT	SQ53	OK	48.8877	40.2499	-0.280486	-0.321371	0.62225	0.994614	no
gene-b1164	gene-b1164	ycgZ	NC_000913.3:1215788-1216025	WT	SQ53	OK	271.815	118.895	-1.19294	-0.863249	0.2135	0.994614	no
gene-b1165	gene-b1165	ymgA	NC_000913.3:1216067-1216340	WT	SQ53	OK	54.8188	26.0252	-1.07476	-0.607788	0.38555	0.994614	no
gene-b1166	gene-b1166	ariR	NC_000913.3:1216368-1216635	WT	SQ53	OK	19.6055	7.09379	-1.46663	-0.661408	0.3611	0.994614	no
gene-b1167	gene-b1167	ymgC	NC_000913.3:1216747-1216996	WT	SQ53	OK	100.312	33.1651	-1.59676	-0.879338	0.2116	0.994614	no
gene-b1168	gene-b1168	pdeG	NC_000913.3:1217327-1218851	WT	SQ53	OK	17.3407	9.18853	-0.916261	-0.744692	0.2924	0.994614	no
gene-b1171	gene-b1171	ymgD	NC_000913.3:1222304-1222634	WT	SQ53	OK	42.1053	32.3448	-0.38047	-0.261601	0.6838	0.994614	no
gene-b1172	gene-b1172	ymgG	NC_000913.3:1222643-1222988	WT	SQ53	OK	119.593	171.961	0.523948	0.412581	0.5444	0.994614	no
gene-b1174	gene-b1174	minE	NC_000913.3:1224278-1224545	WT	SQ53	OK	38.9333	57.5935	0.564899	0.380404	0.55525	0.994614	no
gene-b1175	gene-b1175	minD	NC_000913.3:1224548-1225361	WT	SQ53	OK	571.046	690.241	0.273492	0.442462	0.5237	0.994614	no
gene-b1176	gene-b1176	minC	NC_000913.3:1225384-1226080	WT	SQ53	OK	948.455	1013.37	0.0955154	0.14983	0.82605	0.995404	no
gene-b1177	gene-b1177	ycgJ	NC_000913.3:1226599-1226968	WT	SQ53	OK	176.636	160.846	-0.135095	-0.120331	0.86495	0.996416	no
gene-b1178	gene-b1178	pliG	NC_000913.3:1227070-1227472	WT	SQ53	OK	86.7622	74.7344	-0.215295	-0.156314	0.8318	0.995404	no
gene-b1179	gene-b1179	ycgL	NC_000913.3:1227680-1228007	WT	SQ53	OK	577.859	688.079	0.251857	0.324003	0.65255	0.994614	no
gene-b1180	gene-b1180	ycgM	NC_000913.3:1228078-1228738	WT	SQ53	OK	141.557	124.66	-0.183393	-0.235248	0.74075	0.994614	no
gene-b1181	gene-b1181	ycgN	NC_000913.3:1228814-1229276	WT	SQ53	OK	96.3456	111.921	0.216193	0.191445	0.78295	0.994614	no
gene-b1182	gene-b1182	hlyE	NC_000913.3:1229482-1230394	WT	SQ53	OK	27.1703	15.5883	-0.801566	-0.576327	0.4333	0.994614	no
gene-b1183	gene-b1183	umuD	NC_000913.3:1230766-1232454	WT	SQ53	OK	28.8614	18.8886	-0.611631	-0.207982	0.7914	0.994614	no
gene-b1184	gene-b1184	umuC	NC_000913.3:1230766-1232454	WT	SQ53	OK	57.3702	47.2058	-0.281338	-0.353815	0.61295	0.994614	no
gene-b1185	gene-b1185	dsbB	NC_000913.3:1232499-1233030	WT	SQ53	OK	54.2629	70.9302	0.386433	0.296695	0.6597	0.994614	no
gene-b1186	gene-b1186	nhaB	NC_000913.3:1233175-1234717	WT	SQ53	OK	64.2303	94.4145	0.555754	0.915601	0.19235	0.994614	no
gene-b1187	gene-b1187	fadR	NC_000913.3:1234937-1235657	WT	SQ53	OK	70.1401	83.6866	0.254758	0.271287	0.6882	0.994614	no
gene-b1188	gene-b1188	ycgB	NC_000913.3:1235708-1237241	WT	SQ53	OK	186.355	33.6331	-2.4701	-3.25987	5e-05	0.0112947	yes
gene-b1189	gene-b1189	dadA	NC_000913.3:1237570-1238869	WT	SQ53	OK	131.616	144.479	0.134523	0.238088	0.72745	0.994614	no
gene-b1190	gene-b1190	dadX	NC_000913.3:1238878-1239949	WT	SQ53	OK	79.1144	82.1815	0.0548731	0.0771765	0.9152	0.99707	no
gene-b1191	gene-b1191	cvrA	NC_000913.3:1240259-1242071	WT	SQ53	OK	95.1683	97.9461	0.0415058	0.0728375	0.9158	0.99707	no
gene-b1192	gene-b1192	ldcA	NC_000913.3:1242165-1243080	WT	SQ53	OK	149.692	163.895	0.130773	0.216602	0.74455	0.994614	no
gene-b1193	gene-b1193	emtA	NC_000913.3:1243179-1243791	WT	SQ53	OK	305.249	477.483	0.645461	1.11117	0.11485	0.994614	no
gene-b1194	gene-b1194	ycgR	NC_000913.3:1243792-1244527	WT	SQ53	OK	11.3351	5.71156	-0.988843	-0.558019	0.4143	0.994614	no
gene-b1195	gene-b1195	ymgE	NC_000913.3:1244727-1244982	WT	SQ53	OK	223.675	63.9316	-1.8068	-1.04315	0.16845	0.994614	no
gene-b1196	gene-b1196	ycgY	NC_000913.3:1245159-1245600	WT	SQ53	OK	52.4418	20.9733	-1.32216	-0.909033	0.14935	0.994614	no
gene-b1197	gene-b1197	treA	NC_000913.3:1245678-1247376	WT	SQ53	OK	212.861	78.7453	-1.43464	-2.40226	0.0007	0.0834556	no
gene-b1198	gene-b1198	dhaM	NC_000913.3:1247695-1249114	WT	SQ53	OK	129.863	152.261	0.229562	0.397218	0.5773	0.994614	no
gene-b1199	gene-b1199	dhaL	NC_000913.3:1249124-1249757	WT	SQ53	OK	263.795	317.118	0.265599	0.440091	0.5341	0.994614	no
gene-b1200	gene-b1200	dhaK	NC_000913.3:1249767-1250838	WT	SQ53	OK	159.179	195.271	0.294824	0.512466	0.45605	0.994614	no
gene-b1201	gene-b1201	dhaR	NC_000913.3:1251065-1252985	WT	SQ53	OK	58.3399	56.336	-0.050424	-0.0836442	0.9057	0.996416	no
gene-b1202	gene-b1202	ycgV	NC_000913.3:1253084-1255952	WT	SQ53	OK	47.7089	41.5428	-0.199659	-0.344029	0.62445	0.994614	no
gene-b1203	gene-b1203	ychF	NC_000913.3:1256720-1257812	WT	SQ53	OK	269.55	387.863	0.524992	0.883216	0.20575	0.994614	no
gene-b1204	gene-b1204	pth	NC_000913.3:1257928-1258513	WT	SQ53	OK	136.17	167.227	0.296404	0.354726	0.603	0.994614	no
gene-b1205	gene-b1205	ychH	NC_000913.3:1258790-1259069	WT	SQ53	OK	110.714	112.856	0.0276453	0.0200671	0.97615	0.998966	no
gene-b1206	gene-b1206	dauA	NC_000913.3:1259123-1260803	WT	SQ53	OK	32.7793	29.6944	-0.142594	-0.167471	0.8131	0.995404	no
gene-b1207	gene-b1207	prs	NC_000913.3:1260927-1261875	WT	SQ53	OK	356.795	507.106	0.507193	0.839583	0.2215	0.994614	no
gene-b1208	gene-b1208	ispE	NC_000913.3:1262025-1263500	WT	SQ53	OK	666.985	916.907	0.459122	0.633011	0.3672	0.994614	no
gene-b1209	gene-b1209	lolB	NC_000913.3:1262025-1263500	WT	SQ53	OK	199.92	220.548	0.141671	0.080386	0.90945	0.996416	no
gene-b1210	gene-b1210	hemA	NC_000913.3:1263713-1264970	WT	SQ53	OK	102.163	123.108	0.26905	0.455201	0.5181	0.994614	no
gene-b1211	gene-b1211	prfA	NC_000913.3:1265011-1267316	WT	SQ53	OK	159.39	211.551	0.40845	0.636512	0.36165	0.994614	no
gene-b1212	gene-b1212	prmC	NC_000913.3:1265011-1267316	WT	SQ53	OK	44.6612	49.5165	0.148889	0.081899	0.90765	0.996416	no
gene-b1213	gene-b1213	ychQ	NC_000913.3:1265011-1267316	WT	SQ53	OK	58.4054	38.5166	-0.600621	-0.196635	0.78085	0.994614	no
gene-b1214	gene-b1214	ychA	NC_000913.3:1267319-1268129	WT	SQ53	OK	134.946	137.344	0.0254062	0.0379962	0.9568	0.998966	no
gene-b1215	gene-b1215	kdsA	NC_000913.3:1268164-1269019	WT	SQ53	OK	316.161	370.122	0.227338	0.389733	0.5753	0.994614	no
gene-b1216	gene-b1216	chaA	NC_000913.3:1270748-1271849	WT	SQ53	OK	60.7044	85.6324	0.496356	0.671594	0.3409	0.994614	no
gene-b1217	gene-b1217	chaB	NC_000913.3:1272118-1272349	WT	SQ53	OK	90.9623	71.236	-0.352663	-0.169731	0.82425	0.995404	no
gene-b1218	gene-b1218	chaC	NC_000913.3:1272506-1273202	WT	SQ53	OK	132.507	100.312	-0.401573	-0.486771	0.48745	0.994614	no
gene-b1219	gene-b1219	ychN	NC_000913.3:1273245-1273599	WT	SQ53	OK	241.756	233.386	-0.0508328	-0.0444036	0.9524	0.998966	no
gene-b1220	gene-b1220	ychO	NC_000913.3:1273783-1275178	WT	SQ53	OK	101.495	88.6014	-0.196008	-0.330217	0.6416	0.994614	no
gene-b1221	gene-b1221	narL	NC_000913.3:1275178-1277618	WT	SQ53	OK	210.62	211.122	0.00343873	0.00358953	0.99555	0.998966	no
gene-b1222	gene-b1222	narX	NC_000913.3:1275178-1277618	WT	SQ53	OK	81.1643	104.21	0.360575	0.493617	0.48125	0.994614	no
gene-b1223	gene-b1223	narK	NC_000913.3:1277956-1279348	WT	SQ53	OK	22.4341	12.0956	-0.891209	-0.697948	0.3353	0.994614	no
gene-b1224	gene-b1224	narG	NC_000913.3:1279863-1286526	WT	SQ53	OK	23.127	14.8452	-0.639583	-0.759072	0.2795	0.994614	no
gene-b1225	gene-b1225	narH	NC_000913.3:1279863-1286526	WT	SQ53	OK	28.1453	15.941	-0.820152	-0.577622	0.41255	0.994614	no
gene-b1226	gene-b1226	narJ	NC_000913.3:1279863-1286526	WT	SQ53	OK	20.4904	12.6779	-0.69264	-0.276658	0.68825	0.994614	no
gene-b1227	gene-b1227	narI	NC_000913.3:1279863-1286526	WT	SQ53	OK	21.5408	8.27015	-1.38109	-0.478683	0.67245	0.994614	no
gene-b1228	gene-b1228	ychS	NC_000913.3:1286708-1286984	WT	SQ53	OK	12.6159	6.93697	-0.862869	-0.60119	0.5328	0.994614	no
gene-b1229	gene-b1229	tpr	NC_000913.3:1287065-1287236	WT	SQ53	NOTEST	1049.75	0	#NAME?	0	1	1	no
gene-b1230	gene-b1230	tyrV	NC_000913.3:1287243-1287328	WT	SQ53	NOTEST	1569.06	0	#NAME?	0	1	1	no
gene-b1231	gene-b1231	tyrT	NC_000913.3:1287537-1287622	WT	SQ53	NOTEST	0	0	0	0	1	1	no
gene-b1232	gene-b1232	purU	NC_000913.3:1287781-1288624	WT	SQ53	OK	308.968	360.635	0.223079	0.382666	0.5876	0.994614	no
gene-b1233	gene-b1233	ychJ	NC_000913.3:1288673-1289132	WT	SQ53	OK	78.6702	80.0934	0.0258661	0.0196868	0.97695	0.998966	no
gene-b1234	gene-b1234	rssA	NC_000913.3:1289244-1290150	WT	SQ53	OK	198.173	165.287	-0.26178	-0.439737	0.52865	0.994614	no
gene-b1235	gene-b1235	rssB	NC_000913.3:1290241-1291255	WT	SQ53	OK	155.733	96.8914	-0.684636	-1.09517	0.1179	0.994614	no
gene-b1236	gene-b1236	galU	NC_000913.3:1291456-1292365	WT	SQ53	OK	388.542	448.258	0.206259	0.350844	0.61535	0.994614	no
gene-b1237	gene-b1237	hns	NC_000913.3:1292508-1292922	WT	SQ53	OK	2531.6	3688.93	0.543153	0.830738	0.23935	0.994614	no
gene-b1238	gene-b1238	tdk	NC_000913.3:1293526-1294144	WT	SQ53	OK	111.379	147.83	0.408458	0.475791	0.49845	0.994614	no
gene-b1241	gene-b1241	adhE	NC_000913.3:1295445-1298121	WT	SQ53	OK	540.616	467.006	-0.211162	-0.27156	0.6968	0.994614	no
gene-b1242	gene-b1242	ychE	NC_000913.3:1298597-1299245	WT	SQ53	OK	51.4275	43.8262	-0.230749	-0.199342	0.7581	0.994614	no
gene-b1243	gene-b1243	oppA	NC_000913.3:1301181-1302813	WT	SQ53	OK	1312.29	1421.34	0.11517	0.13788	0.84075	0.996416	no
gene-b1244	gene-b1244	oppB	NC_000913.3:1302898-1303819	WT	SQ53	OK	200.857	243.778	0.2794	0.475743	0.5044	0.994614	no
gene-b1245	gene-b1245	oppC	NC_000913.3:1303833-1304742	WT	SQ53	OK	212.94	271.292	0.3494	0.610111	0.37995	0.994614	no
gene-b1246	gene-b1246	oppD	NC_000913.3:1304753-1306768	WT	SQ53	OK	204.608	247.223	0.272953	0.358181	0.60165	0.994614	no
gene-b1247	gene-b1247	oppF	NC_000913.3:1304753-1306768	WT	SQ53	OK	139.255	176.095	0.338625	0.363152	0.59575	0.994614	no
gene-b1248	gene-b1248	yciU	NC_000913.3:1306820-1307150	WT	SQ53	OK	474.572	466.11	-0.0259561	-0.0298808	0.96685	0.998966	no
gene-b1249	gene-b1249	clsA	NC_000913.3:1307184-1308645	WT	SQ53	OK	198.461	229.477	0.209499	0.355022	0.61045	0.994614	no
gene-b1250	gene-b1250	kch	NC_000913.3:1309015-1310269	WT	SQ53	OK	49.4878	32.6832	-0.598522	-0.67205	0.34655	0.994614	no
gene-b1251	gene-b1251	yciI	NC_000913.3:1310568-1310865	WT	SQ53	OK	197.434	180.915	-0.126057	-0.093379	0.9026	0.996416	no
gene-b1252	gene-b1252	tonB	NC_000913.3:1311088-1311808	WT	SQ53	OK	167.951	190.019	0.178105	0.274689	0.70535	0.994614	no
gene-b1253	gene-b1253	yciA	NC_000913.3:1311847-1312246	WT	SQ53	OK	381.8	693.03	0.860101	1.25122	0.06955	0.994614	no
gene-b1254	gene-b1254	yciB	NC_000913.3:1312350-1312890	WT	SQ53	OK	211.264	317.33	0.586939	0.859319	0.2213	0.994614	no
gene-b1255	gene-b1255	yciC	NC_000913.3:1312919-1313663	WT	SQ53	OK	99.9629	124.941	0.321779	0.414983	0.5376	0.994614	no
gene-b1256	gene-b1256	ompW	NC_000913.3:1314019-1314658	WT	SQ53	OK	48.4503	66.9978	0.467608	0.404676	0.54975	0.994614	no
gene-b1257	gene-b1257	yciE	NC_000913.3:1314717-1315224	WT	SQ53	OK	43.9889	12.0807	-1.86443	-1.31672	0.0641	0.994614	no
gene-b1258	gene-b1258	yciF	NC_000913.3:1315269-1315770	WT	SQ53	OK	194.329	55.3303	-1.81236	-1.559	0.04445	0.994614	no
gene-b1259	gene-b1259	yciG	NC_000913.3:1315855-1316035	WT	SQ53	OK	370.474	152.019	-1.28513	-0.695642	0.31575	0.994614	no
gene-b1260	gene-b1260	trpA	NC_000913.3:1316415-1318415	WT	SQ53	OK	375.719	468.774	0.319239	0.170693	0.80725	0.995404	no
gene-b1261	gene-b1261	trpB	NC_000913.3:1316415-1318415	WT	SQ53	OK	799.151	1116.18	0.482025	0.551934	0.43	0.994614	no
gene-b1262	gene-b1262	trpC	NC_000913.3:1318426-1319788	WT	SQ53	OK	907.306	1175.34	0.373421	0.479496	0.49175	0.994614	no
gene-b1263	gene-b1263	trpD	NC_000913.3:1319788-1322946	WT	SQ53	OK	317.405	392.346	0.305799	0.265286	0.70735	0.994614	no
gene-b1264	gene-b1264	trpE	NC_000913.3:1319788-1322946	WT	SQ53	OK	315.163	428.813	0.444251	0.406794	0.54945	0.994614	no
gene-b1265	gene-b1265	trpL	NC_000913.3:1323037-1323082	WT	SQ53	NOTEST	0	0	0	0	1	1	no
gene-b1266	gene-b1266	yciV	NC_000913.3:1323219-1324718	WT	SQ53	OK	218.996	207.97	-0.0745285	-0.11415	0.87305	0.996416	no
gene-b1267	gene-b1267	yciO	NC_000913.3:1323219-1324718	WT	SQ53	OK	110.708	98.1057	-0.174352	-0.128461	0.8521	0.996416	no
gene-b1268	gene-b1268	yciQ	NC_000913.3:1324745-1326641	WT	SQ53	OK	128.405	94.086	-0.448644	-0.796639	0.25135	0.994614	no
gene-b1269	gene-b1269	rluB	NC_000913.3:1326851-1327727	WT	SQ53	OK	198.977	233.042	0.227988	0.398394	0.5703	0.994614	no
gene-b1270	gene-b1270	btuR	NC_000913.3:1327766-1329112	WT	SQ53	OK	162.582	152.08	-0.096335	-0.114288	0.87245	0.996416	no
gene-b1271	gene-b1271	yciK	NC_000913.3:1327766-1329112	WT	SQ53	OK	86.3735	101.546	0.233478	0.259877	0.7193	0.994614	no
gene-b1272	gene-b1272	sohB	NC_000913.3:1329331-1330381	WT	SQ53	OK	360.984	384.173	0.0898215	0.151781	0.83155	0.995404	no
gene-b1273	gene-b1273	yciN	NC_000913.3:1330416-1330668	WT	SQ53	OK	184.184	110.957	-0.731146	-0.530995	0.44495	0.994614	no
gene-b1274	gene-b1274	topA	NC_000913.3:1331047-1333645	WT	SQ53	OK	272.281	405.923	0.576109	0.825843	0.23725	0.994614	no
gene-b1275	gene-b1275	cysB	NC_000913.3:1333854-1334829	WT	SQ53	OK	180.626	240.549	0.413321	0.711591	0.3071	0.994614	no
gene-b1276	gene-b1276	acnA	NC_000913.3:1335830-1338506	WT	SQ53	OK	628.474	333.469	-0.914301	-1.15466	0.1025	0.994614	no
gene-b1277	gene-b1277	ribA	NC_000913.3:1338569-1339160	WT	SQ53	OK	93.7136	104.47	0.156754	0.159186	0.8195	0.995404	no
gene-b1278	gene-b1278	pgpB	NC_000913.3:1339329-1340094	WT	SQ53	OK	103.732	84.6206	-0.293783	-0.344887	0.62825	0.994614	no
gene-b1279	gene-b1279	lapA	NC_000913.3:1340242-1340551	WT	SQ53	OK	212.556	282.563	0.410725	0.322672	0.6499	0.994614	no
gene-b1280	gene-b1280	lapB	NC_000913.3:1340557-1341727	WT	SQ53	OK	101.815	126.195	0.309698	0.515315	0.44995	0.994614	no
gene-b1281	gene-b1281	pyrF	NC_000913.3:1341920-1342984	WT	SQ53	OK	458.909	635.139	0.468864	0.58531	0.39975	0.994614	no
gene-b1282	gene-b1282	yciH	NC_000913.3:1341920-1342984	WT	SQ53	OK	1540.24	2472.45	0.682789	0.682424	0.3398	0.994614	no
gene-b1283	gene-b1283	osmB	NC_000913.3:1343109-1343328	WT	SQ53	OK	403.037	127.927	-1.65559	-1.15072	0.08085	0.994614	no
gene-b1284	gene-b1284	yciT	NC_000913.3:1343596-1344346	WT	SQ53	OK	42.55	43.135	0.0196966	0.0176499	0.9798	0.998966	no
gene-b1285	gene-b1285	pdeR	NC_000913.3:1344756-1346742	WT	SQ53	OK	114.616	59.5015	-0.945807	-1.62082	0.0199	0.742703	no
gene-b1286	gene-b1286	rnb	NC_000913.3:1346977-1348912	WT	SQ53	OK	543.698	743.289	0.451117	0.578133	0.41455	0.994614	no
gene-b1287	gene-b1287	yciW	NC_000913.3:1348979-1350107	WT	SQ53	OK	225.332	155.157	-0.53832	-0.908913	0.17765	0.994614	no
gene-b1288	gene-b1288	fabI	NC_000913.3:1350250-1351039	WT	SQ53	OK	545.477	687.339	0.333504	0.546244	0.4336	0.994614	no
gene-b1289	gene-b1289	ycjD	NC_000913.3:1351406-1351760	WT	SQ53	OK	53.7966	38.5453	-0.48096	-0.345837	0.60775	0.994614	no
gene-b1290	gene-b1290	sapF	NC_000913.3:1351827-1352634	WT	SQ53	OK	60.0786	67.2135	0.161899	0.164205	0.8189	0.995404	no
gene-b1291	gene-b1291	sapD	NC_000913.3:1352635-1357110	WT	SQ53	OK	95.7192	101.577	0.0856892	0.0883032	0.8959	0.996416	no
gene-b1292	gene-b1292	sapC	NC_000913.3:1352635-1357110	WT	SQ53	OK	29.2868	30.7685	0.0712071	0.0388654	0.9527	0.998966	no
gene-b1293	gene-b1293	sapB	NC_000913.3:1352635-1357110	WT	SQ53	OK	27.9204	34.8835	0.321225	0.164134	0.8138	0.995404	no
gene-b1294	gene-b1294	sapA	NC_000913.3:1352635-1357110	WT	SQ53	OK	60.2307	67.831	0.171445	0.192022	0.7878	0.994614	no
gene-b1295	gene-b1295	ymjA	NC_000913.3:1357422-1357668	WT	SQ53	OK	65.6566	53.6781	-0.290608	-0.189469	0.7662	0.994614	no
gene-b1296	gene-b1296	puuP	NC_000913.3:1357801-1359341	WT	SQ53	OK	33.3199	16.3364	-1.02829	-0.989599	0.1434	0.994614	no
gene-b1297	gene-b1297	puuA	NC_000913.3:1359489-1360908	WT	SQ53	OK	103.283	50.2438	-1.03958	-1.54116	0.0325	0.994614	no
gene-b1298	gene-b1298	puuD	NC_000913.3:1361119-1361884	WT	SQ53	OK	203.873	158.498	-0.363204	-0.583408	0.39695	0.994614	no
gene-b1299	gene-b1299	puuR	NC_000913.3:1361910-1362468	WT	SQ53	OK	258.231	231.867	-0.155364	-0.231156	0.73255	0.994614	no
gene-b1300	gene-b1300	puuC	NC_000913.3:1362742-1364230	WT	SQ53	OK	118.397	53.1377	-1.15583	-1.79543	0.01685	0.695387	no
gene-b1301	gene-b1301	puuB	NC_000913.3:1364231-1365512	WT	SQ53	OK	61.295	25.9742	-1.23869	-1.27546	0.0814	0.994614	no
gene-b1302	gene-b1302	puuE	NC_000913.3:1365549-1366815	WT	SQ53	OK	66.9507	28.5018	-1.23205	-1.41112	0.04595	0.994614	no
gene-b1303	gene-b1303	pspF	NC_000913.3:1366934-1367912	WT	SQ53	OK	48.5659	48.5148	-0.00151825	-0.00153188	0.99835	0.998966	no
gene-b1304	gene-b1304	pspA	NC_000913.3:1368078-1368747	WT	SQ53	OK	211.681	256.731	0.278368	0.453331	0.50725	0.994614	no
gene-b1305	gene-b1305	pspB	NC_000913.3:1368800-1369384	WT	SQ53	OK	100.777	84.327	-0.257095	-0.114606	0.89575	0.996416	no
gene-b1306	gene-b1306	pspC	NC_000913.3:1368800-1369384	WT	SQ53	OK	37.7693	24.6329	-0.616628	-0.33958	0.61465	0.994614	no
gene-b1307	gene-b1307	pspD	NC_000913.3:1369392-1369614	WT	SQ53	OK	47.6444	12.6156	-1.9171	-0.827279	0.325	0.994614	no
gene-b1308	gene-b1308	pspE	NC_000913.3:1369688-1370003	WT	SQ53	OK	96.5226	104.14	0.109589	0.0836525	0.9097	0.996416	no
gene-b1309	gene-b1309	ycjM	NC_000913.3:1370215-1371895	WT	SQ53	OK	16.9984	6.56747	-1.37199	-1.12323	0.126	0.994614	no
gene-b1310	gene-b1310	ycjN	NC_000913.3:1371908-1373201	WT	SQ53	OK	21.2161	8.38257	-1.33969	-1.06287	0.11855	0.994614	no
gene-b1311	gene-b1311	ycjO	NC_000913.3:1373221-1374932	WT	SQ53	OK	12.7685	5.6465	-1.17716	-0.622672	0.3284	0.994614	no
gene-b1312	gene-b1312	ycjP	NC_000913.3:1373221-1374932	WT	SQ53	OK	14.741	4.63273	-1.6699	-0.853224	0.36175	0.994614	no
gene-b1313	gene-b1313	ycjQ	NC_000913.3:1374962-1376015	WT	SQ53	OK	22.0081	10.9849	-1.00251	-0.730532	0.31625	0.994614	no
gene-b1314	gene-b1314	ycjR	NC_000913.3:1376033-1376822	WT	SQ53	OK	23.3543	11.2383	-1.05526	-0.756074	0.25845	0.994614	no
gene-b1315	gene-b1315	ycjS	NC_000913.3:1376831-1380807	WT	SQ53	OK	32.3962	23.6909	-0.451492	-0.337589	0.63915	0.994614	no
gene-b1316	gene-b1316	ycjT	NC_000913.3:1376831-1380807	WT	SQ53	OK	39.4466	26.9483	-0.549709	-0.706181	0.3119	0.994614	no
gene-b1317	gene-b1317	ycjU	NC_000913.3:1376831-1380807	WT	SQ53	OK	19.1317	8.66116	-1.14334	-0.408692	0.70795	0.994614	no
gene-b1318	gene-b1318	ycjV	NC_000913.3:1380820-1381902	WT	SQ53	OK	31.2456	13.022	-1.26271	-1.0025	0.163	0.994614	no
gene-b1319	gene-b1319	ompG	NC_000913.3:1381946-1382852	WT	SQ53	OK	43.4918	26.1026	-0.73655	-0.621047	0.3589	0.994614	no
gene-b1320	gene-b1320	ycjW	NC_000913.3:1382962-1383961	WT	SQ53	OK	33.475	33.3941	-0.00349172	-0.00306192	0.9965	0.998966	no
gene-b1321	gene-b1321	ycjX	NC_000913.3:1384116-1386572	WT	SQ53	OK	65.4842	65.9426	0.0100653	0.0117674	0.9874	0.998966	no
gene-b1322	gene-b1322	ycjF	NC_000913.3:1384116-1386572	WT	SQ53	OK	105.54	108.362	0.0380661	0.0484591	0.94385	0.998768	no
gene-b1323	gene-b1323	tyrR	NC_000913.3:1386719-1388261	WT	SQ53	OK	185.042	199.821	0.110853	0.191623	0.7848	0.994614	no
gene-b1324	gene-b1324	tpx	NC_000913.3:1388304-1388811	WT	SQ53	OK	271.636	510.37	0.909871	1.41411	0.0488	0.994614	no
gene-b1325	gene-b1325	ycjG	NC_000913.3:1388929-1390598	WT	SQ53	OK	125.426	129.787	0.0493187	0.0735206	0.9132	0.996416	no
gene-b1326	gene-b1326	mpaA	NC_000913.3:1388929-1390598	WT	SQ53	OK	74.9082	58.9513	-0.3456	-0.291197	0.6815	0.994614	no
gene-b1327	gene-b1327	ycjY	NC_000913.3:1390867-1391853	WT	SQ53	OK	35.6367	19.8828	-0.841846	-0.645401	0.3684	0.994614	no
gene-b1328	gene-b1328	pgrR	NC_000913.3:1391990-1392890	WT	SQ53	OK	64.7337	64.9334	0.00444482	0.00506457	0.99485	0.998966	no
gene-b1329	gene-b1329	mppA	NC_000913.3:1393226-1394840	WT	SQ53	OK	98.0543	128.006	0.384564	0.678331	0.3338	0.994614	no
gene-b1330	gene-b1330	ynaI	NC_000913.3:1394890-1395922	WT	SQ53	OK	55.9457	73.8154	0.399895	0.48724	0.4886	0.994614	no
gene-b1331	gene-b1331	insH-4	NC_000913.3:1396075-1397092	WT	SQ53	OK	266.728	411.354	0.62501	1.03598	0.14085	0.994614	no
gene-b1332	gene-b1332	ynaJ	NC_000913.3:1397364-1397622	WT	SQ53	OK	0	1637.93	inf	#NAME?	5e-05	0.0112947	yes
gene-b1333	gene-b1333	uspE	NC_000913.3:1397671-1398622	WT	SQ53	OK	0	226.94	inf	#NAME?	5e-05	0.0112947	yes
gene-b1334	gene-b1334	fnr	NC_000913.3:1398773-1399526	WT	SQ53	OK	0	667.415	inf	#NAME?	5e-05	0.0112947	yes
gene-b1335	gene-b1335	ogt	NC_000913.3:1399720-1400236	WT	SQ53	OK	0	49.233	inf	#NAME?	5e-05	0.0112947	yes
gene-b1336	gene-b1336	abgT	NC_000913.3:1400246-1401773	WT	SQ53	OK	0	8.26547	inf	#NAME?	5e-05	0.0112947	yes
gene-b1337	gene-b1337	abgB	NC_000913.3:1401809-1404565	WT	SQ53	OK	0	13.2794	inf	#NAME?	5e-05	0.0112947	yes
gene-b1338	gene-b1338	abgA	NC_000913.3:1401809-1404565	WT	SQ53	OK	0	14.0132	inf	#NAME?	5e-05	0.0112947	yes
gene-b1339	gene-b1339	abgR	NC_000913.3:1404740-1405649	WT	SQ53	OK	0	44.0036	inf	#NAME?	5e-05	0.0112947	yes
gene-b1340	gene-b1340	smrA	NC_000913.3:1405978-1406542	WT	SQ53	OK	0.156189	339.796	11.0872	3.86855	0.2247	0.994614	no
gene-b1341	gene-b1341	dgcM	NC_000913.3:1406562-1407795	WT	SQ53	OK	0	41.7437	inf	#NAME?	5e-05	0.0112947	yes
gene-b1342	gene-b1342	zntB	NC_000913.3:1408049-1409033	WT	SQ53	OK	0.131543	166.345	10.3044	4.1954	0.218	0.994614	no
gene-b1343	gene-b1343	dbpA	NC_000913.3:1409510-1410884	WT	SQ53	OK	0	78.1746	inf	#NAME?	5e-05	0.0112947	yes
gene-b1344	gene-b1344	ttcA	NC_000913.3:1411012-1411948	WT	SQ53	OK	51.4667	193.176	1.90821	2.36443	0.0041	0.293287	no
gene-b1345	gene-b1345	intR	NC_000913.3:1411999-1413235	WT	SQ53	OK	49.1385	36.3367	-0.435428	-0.479015	0.4954	0.994614	no
gene-b1346	gene-b1346	xisR	NC_000913.3:1413236-1413452	WT	SQ53	OK	33.1747	22.6466	-0.55079	-0.245402	0.75855	0.994614	no
gene-b1347	gene-b1347	rcbA	NC_000913.3:1413530-1413927	WT	SQ53	OK	87.1058	30.7796	-1.5008	-0.583803	0.4486	0.994614	no
gene-b1348	gene-b1348	ralR	NC_000913.3:1413530-1413927	WT	SQ53	OK	118.079	53.3434	-1.14637	-0.452032	0.6455	0.994614	no
gene-b1349	gene-b1349	recT	NC_000913.3:1413983-1417386	WT	SQ53	OK	26.9386	23.9229	-0.171284	-0.0939006	0.8919	0.996416	no
gene-b1350	gene-b1350	recE	NC_000913.3:1413983-1417386	WT	SQ53	OK	28.5153	24.3989	-0.224919	-0.291207	0.68605	0.994614	no
gene-b1351	gene-b1351	racC	NC_000913.3:1417487-1417763	WT	SQ53	OK	34.6178	14.3573	-1.26973	-0.623162	0.39305	0.994614	no
gene-b1352	gene-b1352	kilR	NC_000913.3:1417837-1418229	WT	SQ53	OK	19.6167	18.0327	-0.121468	-0.0721419	0.77495	0.994614	no
gene-b1353	gene-b1353	sieB	NC_000913.3:1418670-1419311	WT	SQ53	OK	6.32018	2.61959	-1.27063	-0.608815	0.3966	0.994614	no
gene-b1355	gene-b1355	ydaG	NC_000913.3:1419321-1419456	WT	SQ53	NOTEST	0	66.9652	inf	0	1	1	no
gene-b1356	gene-b1356	racR	NC_000913.3:1419764-1420241	WT	SQ53	OK	274.045	359.97	0.393464	0.566691	0.42315	0.994614	no
gene-b1357	gene-b1357	ydaS	NC_000913.3:1420364-1420661	WT	SQ53	OK	31.4649	11.6606	-1.4321	-0.688672	0.36605	0.994614	no
gene-b1358	gene-b1358	ydaT	NC_000913.3:1420683-1421106	WT	SQ53	OK	23.1009	17.0641	-0.436988	-0.243266	0.7017	0.994614	no
gene-b1359	gene-b1359	ydaU	NC_000913.3:1421118-1421976	WT	SQ53	OK	62.4819	47.1142	-0.407276	-0.420236	0.51535	0.994614	no
gene-b1360	gene-b1360	ydaV	NC_000913.3:1421982-1422729	WT	SQ53	OK	53.9642	31.7111	-0.767016	-0.586589	0.41745	0.994614	no
gene-b1361	gene-b1361	ydaW	NC_000913.3:1422751-1423312	WT	SQ53	OK	33.928	22.5633	-0.5885	-0.439917	0.5477	0.994614	no
gene-b1362	gene-b1362	rzpR	NC_000913.3:1423344-1423644	WT	SQ53	OK	22.373	10.2673	-1.1237	-0.51684	0.5293	0.994614	no
gene-b1363	gene-b1363	trkG	NC_000913.3:1423781-1425239	WT	SQ53	OK	58.836	46.7568	-0.331522	-0.462065	0.4969	0.994614	no
gene-b1365	gene-b1365	ynaK	NC_000913.3:1425376-1425980	WT	SQ53	OK	104.428	84.7081	-0.301933	-0.13254	0.64345	0.994614	no
gene-b1366	gene-b1366	ydaY	NC_000913.3:1425376-1425980	WT	SQ53	OK	82.3669	61.2039	-0.428442	-0.223142	0.7561	0.994614	no
gene-b1368	gene-b1368	ynaA	NC_000913.3:1426453-1428984	WT	SQ53	OK	50.4821	37.0449	-0.446498	-0.444778	0.52765	0.994614	no
gene-b1370	gene-b1370	insH-5	NC_000913.3:1426453-1428984	WT	SQ53	OK	28.5635	24.347	-0.230431	-0.163886	0.79995	0.994614	no
gene-b1372	gene-b1372	stfR	NC_000913.3:1429048-1432986	WT	SQ53	OK	25.8973	13.3832	-0.952372	-1.14593	0.10325	0.994614	no
gene-b1373	gene-b1373	tfaR	NC_000913.3:1429048-1432986	WT	SQ53	OK	71.058	34.6434	-1.03642	-0.625601	0.3409	0.994614	no
gene-b1374	gene-b1374	pinR	NC_000913.3:1433083-1433674	WT	SQ53	OK	40.2492	26.6629	-0.594127	-0.439301	0.54845	0.994614	no
gene-b1375	gene-b1375	ynaE	NC_000913.3:1433990-1434224	WT	SQ53	OK	24.3276	17.6889	-0.45975	-0.206887	0.78105	0.994614	no
gene-b1376	gene-b1376	uspF	NC_000913.3:1435184-1435619	WT	SQ53	OK	460.879	369.346	-0.319415	-0.459961	0.5057	0.994614	no
gene-b1377	gene-b1377	ompN	NC_000913.3:1435759-1436893	WT	SQ53	OK	25.7617	13.9411	-0.885886	-0.715636	0.31085	0.994614	no
gene-b1378	gene-b1378	ydbK	NC_000913.3:1437259-1440784	WT	SQ53	OK	146.901	116.547	-0.333932	-0.524033	0.44405	0.994614	no
gene-b1379	gene-b1379	hslJ	NC_000913.3:1441057-1441743	WT	SQ53	OK	36.6231	26.4089	-0.471731	-0.227076	0.82275	0.995404	no
gene-b1380	gene-b1380	ldhA	NC_000913.3:1441853-1442843	WT	SQ53	OK	104.907	82.8474	-0.340587	-0.475904	0.5005	0.994614	no
gene-b1381	gene-b1381	ydbH	NC_000913.3:1443050-1445872	WT	SQ53	OK	61.6765	65.519	0.0871935	0.153639	0.81705	0.995404	no
gene-b1382	gene-b1382	ynbE	NC_000913.3:1443050-1445872	WT	SQ53	OK	129.582	510.003	1.97664	0.345697	0.41425	0.994614	no
gene-b1383	gene-b1383	ydbL	NC_000913.3:1445879-1446206	WT	SQ53	OK	463.461	643.468	0.473421	0.56846	0.40525	0.994614	no
gene-b1384	gene-b1384	feaR	NC_000913.3:1446377-1447283	WT	SQ53	OK	41.7294	33.708	-0.307972	-0.269723	0.70435	0.994614	no
gene-b1385	gene-b1385	feaB	NC_000913.3:1447518-1449018	WT	SQ53	OK	147.994	162.096	0.13131	0.231631	0.74025	0.994614	no
gene-b1386	gene-b1386	tynA	NC_000913.3:1449075-1451349	WT	SQ53	OK	23.4762	15.6314	-0.586746	-0.653953	0.3544	0.994614	no
gene-b1387	gene-b1387	paaZ	NC_000913.3:1451596-1453642	WT	SQ53	OK	23.3285	13.6581	-0.772343	-0.753891	0.2897	0.994614	no
gene-b1388	gene-b1388	paaA	NC_000913.3:1453926-1454856	WT	SQ53	OK	18.6189	8.76305	-1.08726	-0.786299	0.2484	0.994614	no
gene-b1389	gene-b1389	paaB	NC_000913.3:1454867-1455155	WT	SQ53	OK	18.1966	11.4034	-0.674196	-0.318782	0.6542	0.994614	no
gene-b1390	gene-b1390	paaC	NC_000913.3:1455163-1455910	WT	SQ53	OK	22.5682	10.1876	-1.14747	-0.815774	0.22185	0.994614	no
gene-b1391	gene-b1391	paaD	NC_000913.3:1455924-1456422	WT	SQ53	OK	28.2716	12.9321	-1.12839	-0.63552	0.35415	0.994614	no
gene-b1392	gene-b1392	paaE	NC_000913.3:1456429-1459052	WT	SQ53	OK	34.2862	15.1814	-1.17533	-0.727411	0.3272	0.994614	no
gene-b1393	gene-b1393	paaF	NC_000913.3:1456429-1459052	WT	SQ53	OK	26.0557	13.5013	-0.948504	-0.502162	0.54695	0.994614	no
gene-b1394	gene-b1394	paaG	NC_000913.3:1456429-1459052	WT	SQ53	OK	40.5116	23.4843	-0.786637	-0.471557	0.4807	0.994614	no
gene-b1395	gene-b1395	paaH	NC_000913.3:1459053-1462098	WT	SQ53	OK	44.2865	22.5639	-0.972848	-0.907358	0.229	0.994614	no
gene-b1396	gene-b1396	paaI	NC_000913.3:1459053-1462098	WT	SQ53	OK	11.621	5.45903	-1.09001	-0.201095	0.6224	0.994614	no
gene-b1397	gene-b1397	paaJ	NC_000913.3:1459053-1462098	WT	SQ53	OK	56.2444	39.8608	-0.496739	-0.486762	0.4749	0.994614	no
gene-b1398	gene-b1398	paaK	NC_000913.3:1462124-1463438	WT	SQ53	OK	42.5374	29.9136	-0.50793	-0.558092	0.4129	0.994614	no
gene-b1399	gene-b1399	paaX	NC_000913.3:1463538-1465061	WT	SQ53	OK	99.9259	83.3504	-0.26167	-0.31957	0.65175	0.994614	no
gene-b1400	gene-b1400	paaY	NC_000913.3:1463538-1465061	WT	SQ53	OK	183.748	137.488	-0.41842	-0.485083	0.47585	0.994614	no
gene-b1402	gene-b1402	insD-2	NC_000913.3:1465391-1474013	WT	SQ53	OK	83.2998	70.6449	-0.237728	-0.0630144	0.913	0.996416	no
gene-b1403	gene-b1403	insC-2	NC_000913.3:1465391-1474013	WT	SQ53	OK	135.701	110.364	-0.298167	-0.0420418	0.86695	0.996416	no
gene-b1404	gene-b1404	insI-2	NC_000913.3:1465391-1474013	WT	SQ53	OK	96.0398	93.5425	-0.0380108	-0.0131078	0.914	0.996416	no
gene-b1406	gene-b1406	pdxI	NC_000913.3:1474220-1475081	WT	SQ53	OK	74.8349	34.5595	-1.11463	-1.09928	0.1297	0.994614	no
gene-b1407	gene-b1407	ydbD	NC_000913.3:1475143-1477450	WT	SQ53	OK	24.4628	13.852	-0.820491	-0.890013	0.1969	0.994614	no
gene-b1408	gene-b1408	ynbA	NC_000913.3:1477620-1479122	WT	SQ53	OK	11.6582	3.85107	-1.59801	-0.496161	0.6029	0.994614	no
gene-b1409	gene-b1409	ynbB	NC_000913.3:1477620-1479122	WT	SQ53	OK	31.0176	14.1468	-1.13261	-0.813812	0.2417	0.994614	no
gene-b1410	gene-b1410	ynbC	NC_000913.3:1479137-1480895	WT	SQ53	OK	37.2314	23.6835	-0.652639	-0.736582	0.29545	0.994614	no
gene-b1411	gene-b1411	ynbD	NC_000913.3:1480908-1482201	WT	SQ53	OK	57.7173	44.2823	-0.382275	-0.455925	0.5129	0.994614	no
gene-b1412	gene-b1412	azoR	NC_000913.3:1482254-1482860	WT	SQ53	OK	97.0419	87.4951	-0.149405	-0.151808	0.82525	0.995404	no
gene-b1413	gene-b1413	hrpA	NC_000913.3:1483060-1486963	WT	SQ53	OK	129.016	126.03	-0.0337856	-0.0540974	0.93595	0.997218	no
gene-b1414	gene-b1414	ydcF	NC_000913.3:1487234-1488035	WT	SQ53	OK	153.46	139.407	-0.138564	-0.206785	0.7704	0.994614	no
gene-b1415	gene-b1415	aldA	NC_000913.3:1488231-1489671	WT	SQ53	OK	1705.05	1629.75	-0.0651639	-0.077619	0.91225	0.996416	no
gene-b1418	gene-b1418	cybB	NC_000913.3:1490901-1491432	WT	SQ53	OK	132.707	208.556	0.65219	0.742715	0.29155	0.994614	no
gene-b1419	gene-b1419	ydcA	NC_000913.3:1491676-1491850	WT	SQ53	OK	80.3412	217.841	1.43907	0.658136	0.4146	0.994614	no
gene-b1420	gene-b1420	mokB	NC_000913.3:1491921-1492174	WT	SQ53	OK	0	172.856	inf	#NAME?	0.0013	0.12876	no
gene-b1421	gene-b1421	trg	NC_000913.3:1492469-1494110	WT	SQ53	OK	31.5753	23.3966	-0.432495	-0.475104	0.4891	0.994614	no
gene-b1422	gene-b1422	ydcI	NC_000913.3:1494147-1495071	WT	SQ53	OK	253.757	345.107	0.443594	0.76239	0.2695	0.994614	no
gene-b1423	gene-b1423	ydcJ	NC_000913.3:1495287-1496631	WT	SQ53	OK	46.891	28.1839	-0.73444	-0.81354	0.24425	0.994614	no
gene-b1424	gene-b1424	opgD	NC_000913.3:1496855-1498511	WT	SQ53	OK	97.017	128.481	0.405241	0.709643	0.31305	0.994614	no
gene-b1426	gene-b1426	ydcH	NC_000913.3:1498650-1498875	WT	SQ53	OK	96.3118	44.8254	-1.1034	-0.59287	0.37755	0.994614	no
gene-b1427	gene-b1427	rimL	NC_000913.3:1498937-1500449	WT	SQ53	OK	81.433	68.3384	-0.252917	-0.187474	0.7937	0.994614	no
gene-b1428	gene-b1428	ydcK	NC_000913.3:1498937-1500449	WT	SQ53	OK	134.59	46.0991	-1.54576	-1.85403	0.0148	0.641632	no
gene-b1429	gene-b1429	tehA	NC_000913.3:1500572-1502155	WT	SQ53	OK	56.4459	48.0939	-0.231015	-0.239252	0.7367	0.994614	no
gene-b1430	gene-b1430	tehB	NC_000913.3:1500572-1502155	WT	SQ53	OK	103.463	90.984	-0.185433	-0.181483	0.791	0.994614	no
gene-b1431	gene-b1431	ydcL	NC_000913.3:1502456-1503125	WT	SQ53	OK	150.063	79.9583	-0.908247	-1.04119	0.14785	0.994614	no
gene-b1432	gene-b1432	insQ	NC_000913.3:1503716-1504865	WT	SQ53	OK	45.605	43.3674	-0.072579	-0.0809102	0.90365	0.996416	no
gene-b1433	gene-b1433	ydcO	NC_000913.3:1504904-1506080	WT	SQ53	OK	24.8309	16.4526	-0.593823	-0.460869	0.51465	0.994614	no
gene-b1434	gene-b1434	sutR	NC_000913.3:1506171-1506708	WT	SQ53	OK	57.0037	53.6086	-0.0885906	-0.060991	0.9365	0.997218	no
gene-b1435	gene-b1435	rlhA	NC_000913.3:1506780-1508742	WT	SQ53	OK	124.051	193.597	0.64212	1.09562	0.1084	0.994614	no
gene-b1436	gene-b1436	yncJ	NC_000913.3:1508833-1509064	WT	SQ53	OK	145.162	71.236	-1.02698	-0.566218	0.4057	0.994614	no
gene-b1438	gene-b1438	hicB	NC_000913.3:1509507-1509924	WT	SQ53	OK	33.1542	31.0928	-0.0926105	-0.0677551	0.9212	0.99707	no
gene-b1439	gene-b1439	ydcR	NC_000913.3:1510002-1511409	WT	SQ53	OK	53.567	57.8372	0.110653	0.154822	0.82605	0.995404	no
gene-b1440	gene-b1440	ydcS	NC_000913.3:1511653-1512799	WT	SQ53	OK	52.6807	24.4795	-1.1057	-1.1272	0.11045	0.994614	no
gene-b1441	gene-b1441	ydcT	NC_000913.3:1512816-1513830	WT	SQ53	OK	29.6293	13.6951	-1.11336	-0.892606	0.2239	0.994614	no
gene-b1442	gene-b1442	ydcU	NC_000913.3:1513830-1515556	WT	SQ53	OK	35.6228	16.7864	-1.08551	-0.68231	0.3043	0.994614	no
gene-b1443	gene-b1443	ydcV	NC_000913.3:1513830-1515556	WT	SQ53	OK	56.0386	22.0784	-1.34379	-0.820048	0.233	0.994614	no
gene-b1444	gene-b1444	patD	NC_000913.3:1515577-1517002	WT	SQ53	OK	108.247	51.1262	-1.0822	-1.60275	0.02615	0.870045	no
gene-b1445	gene-b1445	ortT	NC_000913.3:1517388-1517562	WT	SQ53	OK	39.9087	151.129	1.92101	1.5399	0.3044	0.994614	no
gene-b1446	gene-b1446	ydcY	NC_000913.3:1517647-1517881	WT	SQ53	OK	108.012	157.006	0.539635	0.379208	0.57235	0.994614	no
gene-b1447	gene-b1447	ydcZ	NC_000913.3:1517881-1518846	WT	SQ53	OK	93.1079	99.1815	0.0911675	0.0583195	0.9355	0.997218	no
gene-b1448	gene-b1448	mnaT	NC_000913.3:1517881-1518846	WT	SQ53	OK	305.462	279.417	-0.128572	-0.185573	0.79335	0.994614	no
gene-b1449	gene-b1449	curA	NC_000913.3:1519026-1520064	WT	SQ53	OK	969.217	351.042	-1.46518	-2.18982	0.00355	0.261885	no
gene-b1450	gene-b1450	mcbR	NC_000913.3:1520261-1520927	WT	SQ53	OK	121.486	81.763	-0.571273	-0.634603	0.3581	0.994614	no
gene-b1451	gene-b1451	yncD	NC_000913.3:1520962-1523065	WT	SQ53	OK	107.447	112.056	0.0606008	0.106459	0.88125	0.996416	no
gene-b1452	gene-b1452	yncE	NC_000913.3:1523306-1524368	WT	SQ53	OK	587.589	571.246	-0.0406966	-0.0636293	0.93015	0.99718	no
gene-b1453	gene-b1453	ansP	NC_000913.3:1524480-1525980	WT	SQ53	OK	33.0555	48.4161	0.550594	0.669251	0.3437	0.994614	no
gene-b1454	gene-b1454	yncG	NC_000913.3:1526246-1526864	WT	SQ53	OK	56.8222	23.2159	-1.29134	-1.04221	0.15315	0.994614	no
gene-b1455	gene-b1455	yncH	NC_000913.3:1526939-1527152	WT	SQ53	NOTEST	9.07982	3.30263	-1.45905	0	1	1	no
gene-b1456	gene-b1456	rhsE	NC_000913.3:1527889-1530504	WT	SQ53	OK	52.1123	34.8898	-0.578817	-0.84384	0.23175	0.994614	no
gene-b1457	gene-b1457	ydcD	NC_000913.3:1527889-1530504	WT	SQ53	OK	38.5031	31.6215	-0.284067	-0.134467	0.87505	0.996416	no
gene-b1459	gene-b1459	yncI	NC_000913.3:1530585-1531639	WT	SQ53	OK	49.9874	32.203	-0.634368	-0.618866	0.37315	0.994614	no
gene-b1460	gene-b1460	ydcC	NC_000913.3:1531815-1532952	WT	SQ53	OK	40.5726	24.1023	-0.751335	-0.735787	0.27625	0.994614	no
gene-b1461	gene-b1461	pptA	NC_000913.3:1533051-1533851	WT	SQ53	OK	31.72	38.4551	0.277781	0.0603731	0.86995	0.996416	no
gene-b1462	gene-b1462	yddH	NC_000913.3:1533051-1533851	WT	SQ53	OK	99.4314	53.1796	-0.902829	-0.797213	0.25295	0.994614	no
gene-b1463	gene-b1463	nhoA	NC_000913.3:1534023-1534869	WT	SQ53	OK	71.5752	42.6606	-0.746557	-0.727388	0.30905	0.994614	no
gene-b1464	gene-b1464	yddE	NC_000913.3:1534964-1535858	WT	SQ53	OK	74.3063	72.6485	-0.032551	-0.0391551	0.952	0.998966	no
gene-b1465	gene-b1465	narV	NC_000913.3:1535936-1542590	WT	SQ53	OK	33.3629	18.6034	-0.842677	-0.431122	0.594	0.994614	no
gene-b1466	gene-b1466	narW	NC_000913.3:1535936-1542590	WT	SQ53	OK	34.7004	13.1997	-1.39445	-0.659342	0.38865	0.994614	no
gene-b1467	gene-b1467	narY	NC_000913.3:1535936-1542590	WT	SQ53	OK	26.3721	10.3958	-1.34302	-0.813927	0.25015	0.994614	no
gene-b1468	gene-b1468	narZ	NC_000913.3:1535936-1542590	WT	SQ53	OK	21.242	8.63049	-1.2994	-1.31923	0.07025	0.994614	no
gene-b1469	gene-b1469	narU	NC_000913.3:1542671-1544060	WT	SQ53	OK	23.8173	5.4017	-2.14052	-1.64511	0.02325	0.817943	no
gene-b1470	gene-b1470	yddJ	NC_000913.3:1544383-1544719	WT	SQ53	OK	20.1288	4.29929	-2.22709	-1.05181	0.1897	0.994614	no
gene-b1471	gene-b1471	yddK	NC_000913.3:1544757-1545714	WT	SQ53	OK	7.2698	1.61142	-2.17359	-1.17363	0.12735	0.994614	no
gene-b1472	gene-b1472	yddL	NC_000913.3:1545737-1546028	WT	SQ53	OK	17.5553	7.76086	-1.17762	-0.567133	0.4369	0.994614	no
gene-b1473	gene-b1473	yddG	NC_000913.3:1546287-1547169	WT	SQ53	OK	65.6024	87.6005	0.417191	0.502409	0.45965	0.994614	no
gene-b1474	gene-b1474	fdnG	NC_000913.3:1547400-1550448	WT	SQ53	OK	19.2171	10.4095	-0.884493	-0.982973	0.1375	0.994614	no
gene-b1475	gene-b1475	fdnH	NC_000913.3:1550460-1551991	WT	SQ53	OK	22.989	12.7521	-0.850207	-0.495544	0.5084	0.994614	no
gene-b1476	gene-b1476	fdnI	NC_000913.3:1550460-1551991	WT	SQ53	OK	27.2626	18.2621	-0.57807	-0.298103	0.67235	0.994614	no
gene-b1477	gene-b1477	yddM	NC_000913.3:1552397-1552682	WT	SQ53	OK	93.4194	63.3912	-0.559441	-0.399575	0.55435	0.994614	no
gene-b1478	gene-b1478	adhP	NC_000913.3:1552827-1553838	WT	SQ53	OK	207.929	76.1454	-1.44926	-2.1706	0.0036	0.261885	no
gene-b1479	gene-b1479	maeA	NC_000913.3:1553971-1555669	WT	SQ53	OK	426.047	353.51	-0.269259	-0.403648	0.5626	0.994614	no
gene-b1480	gene-b1480	sra	NC_000913.3:1555825-1555963	WT	SQ53	OK	2032.05	546.365	-1.895	-0.998513	0.1893	0.994614	no
gene-b1481	gene-b1481	bdm	NC_000913.3:1556064-1556280	WT	SQ53	OK	112.794	42.2085	-1.41809	-0.715162	0.3598	0.994614	no
gene-b1482	gene-b1482	osmC	NC_000913.3:1556624-1557056	WT	SQ53	OK	1119.79	382.307	-1.55042	-2.44559	0.00095	0.104549	no
gene-b1483	gene-b1483	ddpF	NC_000913.3:1557111-1560929	WT	SQ53	OK	36.1138	27.5647	-0.389729	-0.287683	0.68215	0.994614	no
gene-b1484	gene-b1484	ddpD	NC_000913.3:1557111-1560929	WT	SQ53	OK	29.8537	17.1168	-0.802498	-0.501147	0.4624	0.994614	no
gene-b1485	gene-b1485	ddpC	NC_000913.3:1557111-1560929	WT	SQ53	OK	17.9091	10.8904	-0.717638	-0.331536	0.53145	0.994614	no
gene-b1486	gene-b1486	ddpB	NC_000913.3:1557111-1560929	WT	SQ53	OK	23.8687	12.1544	-0.973643	-0.565757	0.42595	0.994614	no
gene-b1487	gene-b1487	ddpA	NC_000913.3:1560930-1562481	WT	SQ53	OK	36.1806	26.2261	-0.464209	-0.510066	0.45765	0.994614	no
gene-b1488	gene-b1488	ddpX	NC_000913.3:1562494-1563076	WT	SQ53	OK	41.3388	27.9904	-0.562563	-0.417539	0.56715	0.994614	no
gene-b1489	gene-b1489	dosP	NC_000913.3:1563333-1565733	WT	SQ53	OK	42.5935	24.6726	-0.787725	-1.08436	0.1188	0.994614	no
gene-b1490	gene-b1490	dosC	NC_000913.3:1565757-1567140	WT	SQ53	OK	86.327	33.7329	-1.35566	-1.74705	0.0153	0.656676	no
gene-b1491	gene-b1491	yddW	NC_000913.3:1567503-1568823	WT	SQ53	OK	55.6513	81.4414	0.549348	0.785575	0.26645	0.994614	no
gene-b1492	gene-b1492	gadC	NC_000913.3:1568953-1570489	WT	SQ53	OK	105.02	13.1083	-3.00211	-3.19943	0.0001	0.0178833	yes
gene-b1493	gene-b1493	gadB	NC_000913.3:1570644-1572045	WT	SQ53	OK	250.793	17.9898	-3.80125	-4.19906	5e-05	0.0112947	yes
gene-b1494	gene-b1494	pqqL	NC_000913.3:1572406-1575202	WT	SQ53	OK	33.273	31.0572	-0.0994241	-0.156317	0.8234	0.995404	no
gene-b1495	gene-b1495	yddB	NC_000913.3:1575246-1577619	WT	SQ53	OK	39.2244	34.4353	-0.187863	-0.290687	0.6821	0.994614	no
gene-b1496	gene-b1496	yddA	NC_000913.3:1577656-1579342	WT	SQ53	OK	14.9382	13.3904	-0.157805	-0.139746	0.8371	0.996416	no
gene-b1497	gene-b1497	ydeM	NC_000913.3:1579544-1580790	WT	SQ53	OK	15.3562	6.34495	-1.27514	-0.939566	0.1883	0.994614	no
gene-b1498	gene-b1498	ydeN	NC_000913.3:1580841-1582524	WT	SQ53	OK	23.5924	23.5869	-0.000337577	-0.000344901	0.99785	0.998966	no
gene-b1499	gene-b1499	ydeO	NC_000913.3:1582925-1583687	WT	SQ53	OK	15.8878	8.68118	-0.87196	-0.608119	0.34445	0.994614	no
gene-b1500	gene-b1500	safA	NC_000913.3:1583761-1583959	WT	SQ53	NOTEST	9.06	0	#NAME?	0	1	1	no
gene-b1501	gene-b1501	ydeP	NC_000913.3:1584206-1586486	WT	SQ53	OK	28.7431	21.3926	-0.4261	-0.520357	0.462	0.994614	no
gene-b1502	gene-b1502	ydeQ	NC_000913.3:1586819-1587734	WT	SQ53	OK	13.3948	6.38906	-1.068	-0.605729	0.37315	0.994614	no
gene-b1503	gene-b1503	ydeR	NC_000913.3:1587792-1588296	WT	SQ53	OK	44.3437	25.4816	-0.799273	-0.577913	0.39475	0.994614	no
gene-b1504	gene-b1504	ydeS	NC_000913.3:1588308-1588839	WT	SQ53	OK	56.0603	37.5823	-0.576925	-0.430859	0.5491	0.994614	no
gene-b1505	gene-b1505	ydeT	NC_000913.3:1588852-1590001	WT	SQ53	OK	27.072	19.429	-0.47859	-0.419014	0.5338	0.994614	no
gene-b1506	gene-b1506	yneL	NC_000913.3:1590333-1590536	WT	SQ53	OK	23.2092	0	#NAME?	#NAME?	0.04055	0.994614	no
gene-b1507	gene-b1507	hipA	NC_000913.3:1590853-1592442	WT	SQ53	OK	75.8491	75.3962	-0.00863948	-0.0134627	0.98395	0.998966	no
gene-b1508	gene-b1508	hipB	NC_000913.3:1590853-1592442	WT	SQ53	OK	29.5607	50.2889	0.766559	0.168236	0.73185	0.994614	no
gene-b1511	gene-b1511	lsrK	NC_000913.3:1598616-1600209	WT	SQ53	OK	25.0168	19.3192	-0.372861	-0.345258	0.62875	0.994614	no
gene-b1512	gene-b1512	lsrR	NC_000913.3:1600287-1601241	WT	SQ53	OK	76.8567	76.4735	-0.0072102	-0.00874293	0.9901	0.998966	no
gene-b1513	gene-b1513	lsrA	NC_000913.3:1601489-1605039	WT	SQ53	OK	16.3916	7.73846	-1.08284	-0.690498	0.33905	0.994614	no
gene-b1514	gene-b1514	lsrC	NC_000913.3:1601489-1605039	WT	SQ53	OK	35.554	15.6049	-1.18801	-0.844362	0.2101	0.994614	no
gene-b1515	gene-b1515	lsrD	NC_000913.3:1601489-1605039	WT	SQ53	OK	14.0435	5.3668	-1.38776	-0.597981	0.64415	0.994614	no
gene-b1516	gene-b1516	lsrB	NC_000913.3:1605050-1606073	WT	SQ53	OK	43.5758	23.7066	-0.878239	-0.815795	0.2278	0.994614	no
gene-b1517	gene-b1517	lsrF	NC_000913.3:1606099-1606975	WT	SQ53	OK	47.9584	31.5829	-0.60264	-0.562531	0.40115	0.994614	no
gene-b1518	gene-b1518	lsrG	NC_000913.3:1606998-1607289	WT	SQ53	OK	29.8589	23.9106	-0.32051	-0.158201	0.83785	0.996416	no
gene-b1519	gene-b1519	tam	NC_000913.3:1607345-1608104	WT	SQ53	OK	73.1573	28.3195	-1.36921	-1.10202	0.13355	0.994614	no
gene-b1520	gene-b1520	yneE	NC_000913.3:1608107-1609022	WT	SQ53	OK	21.4123	19.1256	-0.162934	-0.116045	0.87485	0.996416	no
gene-b1521	gene-b1521	uxaB	NC_000913.3:1609228-1610680	WT	SQ53	OK	21.3925	12.8829	-0.731645	-0.560206	0.4386	0.994614	no
gene-b1522	gene-b1522	dgcF	NC_000913.3:1610906-1611854	WT	SQ53	OK	29.9266	20.5288	-0.543781	-0.419076	0.5373	0.994614	no
gene-b1523	gene-b1523	yneG	NC_000913.3:1611965-1613251	WT	SQ53	OK	23.7086	24.6359	0.055354	0.0142598	0.96335	0.998966	no
gene-b1524	gene-b1524	glsB	NC_000913.3:1611965-1613251	WT	SQ53	OK	137.609	220.963	0.683234	1.14243	0.09995	0.994614	no
gene-b1525	gene-b1525	sad	NC_000913.3:1613314-1614703	WT	SQ53	OK	106.447	77.228	-0.462937	-0.77555	0.26945	0.994614	no
gene-b1526	gene-b1526	yneJ	NC_000913.3:1614803-1615685	WT	SQ53	OK	30.5745	18.2918	-0.741131	-0.584678	0.3998	0.994614	no
gene-b1527	gene-b1527	yneK	NC_000913.3:1615762-1616878	WT	SQ53	OK	8.36328	4.23652	-0.98119	-0.701635	0.29665	0.994614	no
gene-b1528	gene-b1528	ydeA	NC_000913.3:1617027-1618218	WT	SQ53	OK	105.156	143.14	0.444891	0.747527	0.28685	0.994614	no
gene-b1529	gene-b1529	marC	NC_000913.3:1618242-1618908	WT	SQ53	OK	103.379	84.2835	-0.294617	-0.315228	0.65775	0.994614	no
gene-b1530	gene-b1530	marR	NC_000913.3:1619119-1619554	WT	SQ53	OK	62.8959	73.2743	0.220342	0.159287	0.82685	0.995404	no
gene-b1531	gene-b1531	marA	NC_000913.3:1619573-1619957	WT	SQ53	OK	119.802	117.511	-0.0278612	-0.0211312	0.9727	0.998966	no
gene-b1532	gene-b1532	marB	NC_000913.3:1619988-1620207	WT	SQ53	NOTEST	2.62418	2.88737	0.137885	0	1	1	no
gene-b1533	gene-b1533	eamA	NC_000913.3:1620237-1621137	WT	SQ53	OK	374.812	375.405	0.00228022	0.00389147	0.995	0.998966	no
gene-b1534	gene-b1534	ydeE	NC_000913.3:1621331-1622519	WT	SQ53	OK	22.0035	15.3246	-0.521885	-0.403092	0.5547	0.994614	no
gene-b1535	gene-b1535	dgcZ	NC_000913.3:1622959-1623850	WT	SQ53	OK	35.7519	28.2925	-0.3376	-0.296797	0.6627	0.994614	no
gene-b1536	gene-b1536	ydeI	NC_000913.3:1624104-1624497	WT	SQ53	OK	64.05	25.1728	-1.34733	-0.956952	0.16555	0.994614	no
gene-b1537	gene-b1537	ydeJ	NC_000913.3:1624772-1625291	WT	SQ53	OK	68.5883	31.4497	-1.12492	-0.899626	0.19955	0.994614	no
gene-b1538	gene-b1538	dcp	NC_000913.3:1625334-1627380	WT	SQ53	OK	618.412	547.806	-0.174904	-0.233311	0.73175	0.994614	no
gene-b1539	gene-b1539	ydfG	NC_000913.3:1627516-1628263	WT	SQ53	OK	675.869	656.145	-0.0427294	-0.0683112	0.9208	0.99707	no
gene-b1540	gene-b1540	ydfH	NC_000913.3:1628351-1629038	WT	SQ53	OK	51.934	74.4204	0.51902	0.499875	0.4843	0.994614	no
gene-b1541	gene-b1541	ydfZ	NC_000913.3:1629214-1629418	WT	SQ53	OK	33.3262	18.0909	-0.88139	-0.381784	0.6483	0.994614	no
gene-b1542	gene-b1542	ydfI	NC_000913.3:1629452-1630913	WT	SQ53	OK	27.0497	18.4806	-0.549598	-0.526653	0.46625	0.994614	no
gene-b1543	gene-b1543	ydfJ	NC_000913.3:1631001-1632285	WT	SQ53	OK	21.2826	10.9353	-0.96068	-0.76764	0.2756	0.994614	no
gene-b1544	gene-b1544	ydfK	NC_000913.3:1633071-1633305	WT	SQ53	OK	37.4456	6.41822	-2.54455	-1.63837	0.2028	0.994614	no
gene-b1545	gene-b1545	pinQ	NC_000913.3:1633621-1634212	WT	SQ53	OK	42.6123	34.6896	-0.296768	-0.215898	0.7671	0.994614	no
gene-b1546	gene-b1546	tfaQ	NC_000913.3:1634309-1636367	WT	SQ53	OK	68.4052	37.2743	-0.875923	-0.550752	0.4242	0.994614	no
gene-b1547	gene-b1547	ydfN	NC_000913.3:1634309-1636367	WT	SQ53	OK	13.7905	8.14688	-0.75935	-0.35938	0.6692	0.994614	no
gene-b1548	gene-b1548	nohA	NC_000913.3:1634309-1636367	WT	SQ53	OK	68.0603	52.8444	-0.365065	-0.226657	0.72775	0.994614	no
gene-b1549	gene-b1549	ydfO	NC_000913.3:1637046-1637457	WT	SQ53	OK	12.2887	4.00173	-1.61863	-0.784294	0.3089	0.994614	no
gene-b1550	gene-b1550	gnsB	NC_000913.3:1637608-1637782	WT	SQ53	OK	421.66	375.024	-0.169097	-0.099402	0.8891	0.996416	no
gene-b1551	gene-b1551	ynfN	NC_000913.3:1637953-1638109	WT	SQ53	NOTEST	0	21.8444	inf	0	1	1	no
gene-b1552	gene-b1552	cspI	NC_000913.3:1638454-1638667	WT	SQ53	OK	36.0056	13.2105	-1.44653	-0.922716	0.2014	0.994614	no
gene-b1553	gene-b1553	rzpQ	NC_000913.3:1639029-1640365	WT	SQ53	OK	36.8849	16.8837	-1.1274	-0.562601	0.49065	0.994614	no
gene-b1554	gene-b1554	rrrQ	NC_000913.3:1639029-1640365	WT	SQ53	OK	31.7879	21.6709	-0.552718	-0.288955	0.66935	0.994614	no
gene-b1555	gene-b1555	ydfR	NC_000913.3:1639029-1640365	WT	SQ53	OK	29.8151	27.5579	-0.113577	-0.0331355	0.92885	0.99707	no
gene-b1556	gene-b1556	essQ	NC_000913.3:1640369-1640585	WT	SQ53	OK	69.4657	73.0937	0.0734452	0.0408136	0.954	0.998966	no
gene-b1557	gene-b1557	cspB	NC_000913.3:1641338-1641554	WT	SQ53	OK	8.14288	11.3233	0.475681	0.177967	0.7734	0.994614	no
gene-b1558	gene-b1558	cspF	NC_000913.3:1641854-1642067	WT	SQ53	NOTEST	0	0	0	0	1	1	no
gene-b1559	gene-b1559	ydfT	NC_000913.3:1642488-1643241	WT	SQ53	OK	192.888	159.266	-0.276326	-0.443526	0.52255	0.994614	no
gene-b1560	gene-b1560	ydfU	NC_000913.3:1643254-1644304	WT	SQ53	OK	18.7867	8.79797	-1.09447	-0.792219	0.24925	0.994614	no
gene-b1561	gene-b1561	rem	NC_000913.3:1644650-1644902	WT	SQ53	OK	147.484	72.0853	-1.03278	-0.721089	0.2812	0.994614	no
gene-b1562	gene-b1562	hokD	NC_000913.3:1645118-1645274	WT	SQ53	OK	133.039	149.78	0.171	0.106861	0.46545	0.994614	no
gene-b1563	gene-b1563	relE	NC_000913.3:1645345-1645872	WT	SQ53	OK	209.623	221.807	0.0815074	0.0604024	0.93405	0.997218	no
gene-b1564	gene-b1564	relB	NC_000913.3:1645345-1645872	WT	SQ53	OK	62.2258	110.429	0.827539	0.270088	0.73885	0.994614	no
gene-b1565	gene-b1565	ydfV	NC_000913.3:1645896-1646202	WT	SQ53	OK	16.2042	12.1969	-0.409854	-0.198159	0.7882	0.994614	no
gene-b1566	gene-b1566	flxA	NC_000913.3:1646404-1646737	WT	SQ53	OK	138.047	65.8717	-1.06743	-0.782157	0.28555	0.994614	no
gene-b1567	gene-b1567	ydfW	NC_000913.3:1647173-1647323	WT	SQ53	NOTEST	30.6274	0	#NAME?	0	1	1	no
gene-b1568	gene-b1568	ydfX	NC_000913.3:1647345-1647850	WT	SQ53	OK	34.9689	18.7724	-0.897461	-0.383553	0.6474	0.994614	no
gene-b1569	gene-b1569	dicC	NC_000913.3:1647345-1647850	WT	SQ53	OK	95.4919	67.5253	-0.49995	-0.237769	0.8139	0.995404	no
gene-b1570	gene-b1570	dicA	NC_000913.3:1647933-1648341	WT	SQ53	OK	337.884	342.559	0.0198235	0.0251631	0.9691	0.998966	no
gene-b1571	gene-b1571	ydfA	NC_000913.3:1648507-1648663	WT	SQ53	NOTEST	22.571	0	#NAME?	0	1	1	no
gene-b1572	gene-b1572	ydfB	NC_000913.3:1648664-1648793	WT	SQ53	NOTEST	0	0	0	0	1	1	no
gene-b1573	gene-b1573	ydfC	NC_000913.3:1648822-1649041	WT	SQ53	OK	48.6986	38.4622	-0.340441	-0.161881	0.8299	0.995404	no
gene-b1574	gene-b1574	dicF	NC_000913.3:1649381-1649434	WT	SQ53	NOTEST	0	0	0	0	1	1	no
gene-b1575	gene-b1575	dicB	NC_000913.3:1649608-1649985	WT	SQ53	OK	23.9464	0	#NAME?	#NAME?	0.10895	0.994614	no
gene-b1576	gene-b1576	ydfD	NC_000913.3:1649608-1649985	WT	SQ53	NOTEST	5.43622	0	#NAME?	0	1	1	no
gene-b1577	gene-b1577	ydfE	NC_000913.3:1650077-1652708	WT	SQ53	OK	21.8926	13.7242	-0.673719	-0.381316	0.65095	0.994614	no
gene-b1578	gene-b1578	insD-7	NC_000913.3:1650077-1652708	WT	SQ53	OK	86.5044	67.2868	-0.36245	-0.317345	0.64935	0.994614	no
gene-b1579	gene-b1579	intQ	NC_000913.3:1650077-1652708	WT	SQ53	OK	35.2542	20.1983	-0.803557	-0.653611	0.3484	0.994614	no
gene-b1580	gene-b1580	rspB	NC_000913.3:1652895-1653915	WT	SQ53	OK	31.6551	16.5755	-0.933386	-0.73282	0.31625	0.994614	no
gene-b1581	gene-b1581	rspA	NC_000913.3:1653926-1655141	WT	SQ53	OK	16.6247	7.88584	-1.07599	-0.777774	0.2827	0.994614	no
gene-b1582	gene-b1582	ynfA	NC_000913.3:1655346-1655673	WT	SQ53	OK	249.051	211.345	-0.23684	-0.209472	0.75225	0.994614	no
gene-b1583	gene-b1583	ynfB	NC_000913.3:1655807-1656149	WT	SQ53	OK	617.691	716.888	0.214861	0.30499	0.6636	0.994614	no
gene-b1584	gene-b1584	speG	NC_000913.3:1656183-1656744	WT	SQ53	OK	308.158	474.684	0.623301	1.0431	0.136	0.994614	no
gene-b1585	gene-b1585	ynfC	NC_000913.3:1656746-1657457	WT	SQ53	OK	179.87	184.652	0.0378566	0.0592474	0.9315	0.997218	no
gene-b1586	gene-b1586	ynfD	NC_000913.3:1657564-1657870	WT	SQ53	OK	28.965	20.8751	-0.472525	-0.262688	0.699	0.994614	no
gene-b1587	gene-b1587	ynfE	NC_000913.3:1658068-1660495	WT	SQ53	OK	18.5639	7.61184	-1.28618	-1.23212	0.06435	0.994614	no
gene-b1588	gene-b1588	ynfF	NC_000913.3:1660555-1662979	WT	SQ53	OK	35.945	21.2659	-0.757251	-0.999151	0.14165	0.994614	no
gene-b1589	gene-b1589	ynfG	NC_000913.3:1662989-1663607	WT	SQ53	OK	26.7001	14.0709	-0.924131	-0.674681	0.34865	0.994614	no
gene-b1590	gene-b1590	ynfH	NC_000913.3:1663608-1664463	WT	SQ53	OK	34.4152	29.3379	-0.230277	-0.201106	0.76025	0.994614	no
gene-b1591	gene-b1591	dmsD	NC_000913.3:1664505-1665120	WT	SQ53	OK	76.6264	80.6642	0.0740882	0.0675618	0.92285	0.99707	no
gene-b1592	gene-b1592	clcB	NC_000913.3:1665314-1667219	WT	SQ53	OK	20.1516	12.3214	-0.709725	-0.419377	0.5676	0.994614	no
gene-b1593	gene-b1593	ynfK	NC_000913.3:1665314-1667219	WT	SQ53	OK	66.7852	74.9735	0.166851	0.152723	0.8189	0.995404	no
gene-b1594	gene-b1594	mlc	NC_000913.3:1667343-1668564	WT	SQ53	OK	311.477	403.904	0.374886	0.617762	0.36655	0.994614	no
gene-b1595	gene-b1595	ynfL	NC_000913.3:1668698-1669592	WT	SQ53	OK	35.471	24.7962	-0.51652	-0.398402	0.5699	0.994614	no
gene-b1596	gene-b1596	ynfM	NC_000913.3:1669698-1670952	WT	SQ53	OK	20.2832	16.0678	-0.336113	-0.289448	0.66	0.994614	no
gene-b1597	gene-b1597	asr	NC_000913.3:1671375-1671684	WT	SQ53	OK	121.072	63.3467	-0.934521	-0.687961	0.3363	0.994614	no
gene-b1598	gene-b1598	ydgD	NC_000913.3:1671959-1672781	WT	SQ53	OK	118.606	102.255	-0.214012	-0.294667	0.67945	0.994614	no
gene-b1599	gene-b1599	mdtI	NC_000913.3:1672819-1673501	WT	SQ53	OK	34.6886	35.3094	0.0255918	0.00906084	0.891	0.996416	no
gene-b1600	gene-b1600	mdtJ	NC_000913.3:1672819-1673501	WT	SQ53	OK	98.5283	146.584	0.573117	0.409602	0.5637	0.994614	no
gene-b1601	gene-b1601	tqsA	NC_000913.3:1673912-1674947	WT	SQ53	OK	26.4743	24.502	-0.111692	-0.0978705	0.88465	0.996416	no
gene-b1602	gene-b1602	pntB	NC_000913.3:1674971-1676360	WT	SQ53	OK	2158.09	3834.44	0.82926	0.928847	0.1646	0.994614	no
gene-b1603	gene-b1603	pntA	NC_000913.3:1676370-1677903	WT	SQ53	OK	2471.03	4328.87	0.808877	0.829531	0.2546	0.994614	no
gene-b1604	gene-b1604	ydgH	NC_000913.3:1678426-1679371	WT	SQ53	OK	446.298	516.167	0.20983	0.34131	0.63015	0.994614	no
gene-b1605	gene-b1605	ydgI	NC_000913.3:1679556-1680939	WT	SQ53	OK	25.8842	27.4586	0.0851874	0.0853158	0.9027	0.996416	no
gene-b1606	gene-b1606	folM	NC_000913.3:1680975-1682030	WT	SQ53	OK	79.4146	74.6919	-0.0884528	-0.0908928	0.89815	0.996416	no
gene-b1607	gene-b1607	ydgC	NC_000913.3:1680975-1682030	WT	SQ53	OK	42.5476	46.0923	0.115446	0.0414007	0.8619	0.996416	no
gene-b1608	gene-b1608	rstA	NC_000913.3:1682158-1682878	WT	SQ53	OK	57.5253	53.0766	-0.116121	-0.101469	0.8875	0.996416	no
gene-b1609	gene-b1609	rstB	NC_000913.3:1682881-1684183	WT	SQ53	OK	43.0985	49.837	0.209582	0.244189	0.72735	0.994614	no
gene-b1610	gene-b1610	tus	NC_000913.3:1684258-1686588	WT	SQ53	OK	38.5552	39.0996	0.0202288	0.0132625	0.98425	0.998966	no
gene-b1611	gene-b1611	fumC	NC_000913.3:1684258-1686588	WT	SQ53	OK	117.267	113.443	-0.0478271	-0.0770302	0.91125	0.996416	no
gene-b1612	gene-b1612	fumA	NC_000913.3:1686730-1688377	WT	SQ53	OK	590.016	698.805	0.244136	0.333913	0.6357	0.994614	no
gene-b1613	gene-b1613	manA	NC_000913.3:1688575-1689751	WT	SQ53	OK	67.8688	64.9708	-0.062958	-0.0848791	0.9037	0.996416	no
gene-b1614	gene-b1614	ydgA	NC_000913.3:1689851-1691360	WT	SQ53	OK	557.337	529.045	-0.0751608	-0.107546	0.88255	0.996416	no
gene-b1615	gene-b1615	uidC	NC_000913.3:1691585-1692851	WT	SQ53	OK	48.3462	26.8189	-0.85015	-0.839624	0.2321	0.994614	no
gene-b1616	gene-b1616	uidB	NC_000913.3:1692889-1696071	WT	SQ53	OK	17.1486	6.66837	-1.36269	-0.805632	0.4436	0.994614	no
gene-b1617	gene-b1617	uidA	NC_000913.3:1692889-1696071	WT	SQ53	OK	22.4386	11.0626	-1.02029	-0.814534	0.23035	0.994614	no
gene-b1618	gene-b1618	uidR	NC_000913.3:1696461-1697052	WT	SQ53	OK	53.9843	70.1788	0.378494	0.331381	0.6308	0.994614	no
gene-b1619	gene-b1619	hdhA	NC_000913.3:1697272-1698040	WT	SQ53	OK	294.158	218.267	-0.430497	-0.729334	0.30125	0.994614	no
gene-b1620	gene-b1620	malI	NC_000913.3:1698151-1699180	WT	SQ53	OK	67.2824	71.4979	0.087671	0.111283	0.8708	0.996416	no
gene-b1621	gene-b1621	malX	NC_000913.3:1699354-1700947	WT	SQ53	OK	12.535	8.69699	-0.527379	-0.3769	0.6031	0.994614	no
gene-b1622	gene-b1622	malY	NC_000913.3:1700956-1702129	WT	SQ53	OK	51.5419	50.3575	-0.0335397	-0.0401134	0.95105	0.998966	no
gene-b1623	gene-b1623	add	NC_000913.3:1702232-1703234	WT	SQ53	OK	49.3707	48.4932	-0.025872	-0.0258002	0.9729	0.998966	no
gene-b1624	gene-b1624	ydgJ	NC_000913.3:1703267-1704308	WT	SQ53	OK	135.663	129.02	-0.0724323	-0.119818	0.86195	0.996416	no
gene-b1625	gene-b1625	cnu	NC_000913.3:1704948-1705164	WT	SQ53	OK	5.62964	31.9005	2.50246	1.58093	0.3085	0.994614	no
gene-b1626	gene-b1626	ydgK	NC_000913.3:1705249-1705690	WT	SQ53	OK	63.5438	107.751	0.761882	0.610808	0.38895	0.994614	no
gene-b1627	gene-b1627	rsxA	NC_000913.3:1705766-1709141	WT	SQ53	OK	61.8732	97.5397	0.656674	0.244409	0.7749	0.994614	no
gene-b1628	gene-b1628	rsxB	NC_000913.3:1705766-1709141	WT	SQ53	OK	152.343	217.891	0.516278	0.2858	0.6689	0.994614	no
gene-b1629	gene-b1629	rsxC	NC_000913.3:1705766-1709141	WT	SQ53	OK	150.343	242.934	0.692307	0.990397	0.161	0.994614	no
gene-b1630	gene-b1630	rsxD	NC_000913.3:1709141-1710200	WT	SQ53	OK	51.0618	68.8001	0.430166	0.519616	0.44695	0.994614	no
gene-b1631	gene-b1631	rsxG	NC_000913.3:1710203-1710824	WT	SQ53	OK	89.6209	138.919	0.632337	0.710535	0.3154	0.994614	no
gene-b1632	gene-b1632	rsxE	NC_000913.3:1710827-1712158	WT	SQ53	OK	38.0931	49.9405	0.390681	0.273641	0.6862	0.994614	no
gene-b1633	gene-b1633	nth	NC_000913.3:1710827-1712158	WT	SQ53	OK	73.612	108.833	0.564103	0.546208	0.42525	0.994614	no
gene-b1634	gene-b1634	dtpA	NC_000913.3:1712768-1714271	WT	SQ53	OK	26.3311	21.5513	-0.28899	-0.266929	0.70885	0.994614	no
gene-b1635	gene-b1635	gstA	NC_000913.3:1714376-1714982	WT	SQ53	OK	750.428	622.296	-0.270113	-0.45338	0.51255	0.994614	no
gene-b1636	gene-b1636	pdxY	NC_000913.3:1715025-1715889	WT	SQ53	OK	98.2234	128.923	0.392372	0.560912	0.41335	0.994614	no
gene-b1637	gene-b1637	tyrS	NC_000913.3:1715947-1717222	WT	SQ53	OK	225.233	336.545	0.57938	0.976499	0.15825	0.994614	no
gene-b1638	gene-b1638	pdxH	NC_000913.3:1717350-1718007	WT	SQ53	OK	179.678	207.647	0.208717	0.310373	0.6646	0.994614	no
gene-b1639	gene-b1639	mliC	NC_000913.3:1718065-1718395	WT	SQ53	OK	25.7381	7.74325	-1.73289	-0.960672	0.18235	0.994614	no
gene-b1640	gene-b1640	anmK	NC_000913.3:1718492-1719602	WT	SQ53	OK	33.4486	29.2461	-0.193702	-0.178434	0.7957	0.994614	no
gene-b1641	gene-b1641	slyB	NC_000913.3:1719875-1720343	WT	SQ53	OK	2263.82	2259.47	-0.00277345	-0.00431224	0.99505	0.998966	no
gene-b1642	gene-b1642	slyA	NC_000913.3:1720389-1720824	WT	SQ53	OK	243.938	306.466	0.329212	0.399573	0.5627	0.994614	no
gene-b1643	gene-b1643	ydhI	NC_000913.3:1721024-1721261	WT	SQ53	OK	13.9426	4.05187	-1.78285	-1.23335	0.3371	0.994614	no
gene-b1644	gene-b1644	ydhJ	NC_000913.3:1721263-1724133	WT	SQ53	OK	28.548	28.893	0.0173282	0.0127864	0.9844	0.998966	no
gene-b1645	gene-b1645	ydhK	NC_000913.3:1721263-1724133	WT	SQ53	OK	17.3746	12.2752	-0.501231	-0.447533	0.51695	0.994614	no
gene-b1646	gene-b1646	sodC	NC_000913.3:1724133-1724655	WT	SQ53	OK	229.606	83.8502	-1.45327	-1.54669	0.04075	0.994614	no
gene-b1647	gene-b1647	ydhF	NC_000913.3:1724735-1725632	WT	SQ53	OK	97.7019	72.0678	-0.439032	-0.561515	0.39635	0.994614	no
gene-b1648	gene-b1648	ydhL	NC_000913.3:1725680-1725920	WT	SQ53	OK	94.703	71.5484	-0.404491	-0.271761	0.6747	0.994614	no
gene-b1649	gene-b1649	nemR	NC_000913.3:1726022-1726622	WT	SQ53	OK	28.0827	27.9804	-0.00526558	-0.00393876	0.9953	0.998966	no
gene-b1650	gene-b1650	nemA	NC_000913.3:1726658-1727756	WT	SQ53	OK	75.2451	59.9993	-0.326652	-0.430085	0.54125	0.994614	no
gene-b1651	gene-b1651	gloA	NC_000913.3:1727836-1728244	WT	SQ53	OK	798.998	875.071	0.131209	0.222084	0.7511	0.994614	no
gene-b1652	gene-b1652	rnt	NC_000913.3:1728346-1728994	WT	SQ53	OK	34.8856	46.6029	0.417787	0.325166	0.6357	0.994614	no
gene-b1653	gene-b1653	lhr	NC_000913.3:1729086-1733703	WT	SQ53	OK	47.0649	31.4583	-0.581212	-1.02939	0.13555	0.994614	no
gene-b1654	gene-b1654	grxD	NC_000913.3:1733753-1734101	WT	SQ53	OK	757.712	781.239	0.0441161	0.067472	0.91955	0.99707	no
gene-b1655	gene-b1655	mepH	NC_000913.3:1734434-1735250	WT	SQ53	OK	175.835	187.334	0.0913939	0.152297	0.823	0.995404	no
gene-b1656	gene-b1656	sodB	NC_000913.3:1735377-1735959	WT	SQ53	OK	406.946	896.601	1.13963	1.92005	0.00595	0.381155	no
gene-b1657	gene-b1657	ydhP	NC_000913.3:1736120-1737290	WT	SQ53	OK	66.9262	63.3895	-0.0783283	-0.103463	0.8824	0.996416	no
gene-b1658	gene-b1658	purR	NC_000913.3:1737843-1739798	WT	SQ53	OK	198.756	338.504	0.768173	1.14937	0.10745	0.994614	no
gene-b1659	gene-b1659	ydhB	NC_000913.3:1737843-1739798	WT	SQ53	OK	70.3027	61.1736	-0.20067	-0.119394	0.85695	0.996416	no
gene-b1660	gene-b1660	ydhC	NC_000913.3:1739910-1741122	WT	SQ53	OK	20.5521	18.3699	-0.161938	-0.140456	0.82745	0.995404	no
gene-b1661	gene-b1661	cfa	NC_000913.3:1741412-1742561	WT	SQ53	OK	531.754	319.027	-0.737083	-1.1753	0.0874	0.994614	no
gene-b1662	gene-b1662	ribC	NC_000913.3:1742600-1743242	WT	SQ53	OK	483.349	515.509	0.0929323	0.160658	0.81385	0.995404	no
gene-b1663	gene-b1663	mdtK	NC_000913.3:1743456-1744830	WT	SQ53	OK	74.5293	89.4332	0.263003	0.425379	0.5499	0.994614	no
gene-b1664	gene-b1664	ydhQ	NC_000913.3:1744870-1746127	WT	SQ53	OK	898.481	728.387	-0.302783	-0.428333	0.5307	0.994614	no
gene-b1665	gene-b1665	valV	NC_000913.3:1746434-1746511	WT	SQ53	OK	0	2113.1	inf	#NAME?	0.12145	0.994614	no
gene-b1666	gene-b1666	valW	NC_000913.3:1746515-1746592	WT	SQ53	OK	0	2113.1	inf	#NAME?	0.12145	0.994614	no
gene-b1667	gene-b1667	ydhR	NC_000913.3:1746699-1747005	WT	SQ53	OK	291.184	321.035	0.140803	0.126773	0.85655	0.996416	no
gene-b1668	gene-b1668	ydhS	NC_000913.3:1747130-1748735	WT	SQ53	OK	66.8588	21.7678	-1.61892	-1.94462	0.0105	0.524023	no
gene-b1669	gene-b1669	ydhT	NC_000913.3:1748746-1749559	WT	SQ53	OK	46.2201	34.8134	-0.408879	-0.357715	0.607	0.994614	no
gene-b1670	gene-b1670	ydhU	NC_000913.3:1749562-1751013	WT	SQ53	OK	47.6049	33.7494	-0.49625	-0.391663	0.56715	0.994614	no
gene-b1671	gene-b1671	ydhX	NC_000913.3:1749562-1751013	WT	SQ53	OK	21.5147	11.0295	-0.963953	-0.442131	0.6516	0.994614	no
gene-b1672	gene-b1672	ydhW	NC_000913.3:1751076-1751724	WT	SQ53	OK	43.388	28.9895	-0.581763	-0.414846	0.57285	0.994614	no
gene-b1673	gene-b1673	ydhV	NC_000913.3:1751727-1753830	WT	SQ53	OK	28.8353	18.6352	-0.629803	-0.711627	0.29595	0.994614	no
gene-b1674	gene-b1674	ydhY	NC_000913.3:1753850-1754477	WT	SQ53	OK	21.446	11.6836	-0.876219	-0.431412	0.56065	0.994614	no
gene-b1675	gene-b1675	fumD	NC_000913.3:1754931-1755141	WT	SQ53	OK	404.188	397.229	-0.0250568	-0.0187098	0.97725	0.998966	no
gene-b1676	gene-b1676	pykF	NC_000913.3:1755697-1757110	WT	SQ53	OK	682.285	894.379	0.390511	0.53059	0.4295	0.994614	no
gene-b1677	gene-b1677	lpp	NC_000913.3:1757420-1757657	WT	SQ53	OK	4771.89	6004.23	0.331418	0.577192	0.41185	0.994614	no
gene-b1678	gene-b1678	ldtE	NC_000913.3:1757720-1758725	WT	SQ53	OK	287.286	96.197	-1.57843	-2.48636	0.0012	0.122629	no
gene-b1679	gene-b1679	sufE	NC_000913.3:1758873-1759290	WT	SQ53	OK	105.36	48.8261	-1.1096	-0.889504	0.19885	0.994614	no
gene-b1680	gene-b1680	sufS	NC_000913.3:1759302-1762512	WT	SQ53	OK	129.57	69.5081	-0.898476	-0.774727	0.2754	0.994614	no
gene-b1681	gene-b1681	sufD	NC_000913.3:1759302-1762512	WT	SQ53	OK	210.057	109.662	-0.937719	-1.04645	0.1511	0.994614	no
gene-b1682	gene-b1682	sufC	NC_000913.3:1759302-1762512	WT	SQ53	OK	203.384	111.314	-0.869574	-0.664187	0.353	0.994614	no
gene-b1683	gene-b1683	sufB	NC_000913.3:1762521-1764009	WT	SQ53	OK	258.469	133.689	-0.951104	-1.61874	0.01875	0.735493	no
gene-b1684	gene-b1684	sufA	NC_000913.3:1764017-1764386	WT	SQ53	OK	254.514	122.32	-1.05708	-0.850727	0.2253	0.994614	no
gene-b1685	gene-b1685	ydiH	NC_000913.3:1764933-1765122	WT	SQ53	OK	35.4756	17.1866	-1.04554	-0.408856	0.52245	0.994614	no
gene-b1686	gene-b1686	menI	NC_000913.3:1765221-1768685	WT	SQ53	OK	340.852	339.75	-0.00467009	-0.0012658	0.98805	0.998966	no
gene-b1687	gene-b1687	ydiJ	NC_000913.3:1765221-1768685	WT	SQ53	OK	399.998	480.332	0.264039	0.335227	0.6246	0.994614	no
gene-b1688	gene-b1688	ydiK	NC_000913.3:1769073-1770186	WT	SQ53	OK	83.0589	87.2344	0.0707615	0.105612	0.87675	0.996416	no
gene-b1689	gene-b1689	ydiL	NC_000913.3:1770614-1770971	WT	SQ53	OK	14.0423	4.66767	-1.58901	-1.01127	0.2446	0.994614	no
gene-b1690	gene-b1690	ydiM	NC_000913.3:1771070-1772285	WT	SQ53	OK	8.44651	2.14392	-1.97811	-0.989761	0.1978	0.994614	no
gene-b1691	gene-b1691	ydiN	NC_000913.3:1772511-1773777	WT	SQ53	OK	12.7392	5.34485	-1.25305	-0.886409	0.17485	0.994614	no
gene-b1692	gene-b1692	ydiB	NC_000913.3:1773788-1774655	WT	SQ53	OK	23.0913	14.1948	-0.701991	-0.525511	0.46565	0.994614	no
gene-b1693	gene-b1693	aroD	NC_000913.3:1774685-1775444	WT	SQ53	OK	99.4703	88.7427	-0.164637	-0.193095	0.7851	0.994614	no
gene-b1694	gene-b1694	ydiF	NC_000913.3:1775586-1777182	WT	SQ53	OK	26.095	12.1691	-1.10054	-0.886187	0.21605	0.994614	no
gene-b1695	gene-b1695	ydiO	NC_000913.3:1777195-1778347	WT	SQ53	OK	21.7676	13.6069	-0.677841	-0.520395	0.4274	0.994614	no
gene-b1696	gene-b1696	ydiP	NC_000913.3:1778389-1779301	WT	SQ53	OK	33.1303	22.9004	-0.532779	-0.411811	0.55195	0.994614	no
gene-b1697	gene-b1697	ydiQ	NC_000913.3:1779616-1780381	WT	SQ53	OK	12.9438	5.36457	-1.27073	-0.718247	0.2819	0.994614	no
gene-b1698	gene-b1698	ydiR	NC_000913.3:1780400-1781339	WT	SQ53	OK	24.2742	11.6824	-1.05509	-0.768694	0.2959	0.994614	no
gene-b1699	gene-b1699	ydiS	NC_000913.3:1781394-1782974	WT	SQ53	OK	33.2304	20.2737	-0.712895	-0.660689	0.3533	0.994614	no
gene-b1700	gene-b1700	ydiT	NC_000913.3:1781394-1782974	WT	SQ53	OK	12.2898	7.39851	-0.732151	-0.101721	0.75685	0.994614	no
gene-b1701	gene-b1701	fadK	NC_000913.3:1782976-1784677	WT	SQ53	OK	15.6707	8.39315	-0.900781	-0.713427	0.30825	0.994614	no
gene-b1702	gene-b1702	ppsA	NC_000913.3:1784733-1787112	WT	SQ53	OK	365.891	327.542	-0.159735	-0.231204	0.7337	0.994614	no
gene-b1703	gene-b1703	ppsR	NC_000913.3:1787444-1788278	WT	SQ53	OK	117.704	108.719	-0.114555	-0.16201	0.8139	0.995404	no
gene-b1704	gene-b1704	aroH	NC_000913.3:1788434-1789481	WT	SQ53	OK	130.685	204.823	0.648282	1.09683	0.1179	0.994614	no
gene-b1705	gene-b1705	ydiE	NC_000913.3:1789612-1789804	WT	SQ53	OK	16.3086	25.5599	0.648243	0.388676	0.7092	0.994614	no
gene-b1706	gene-b1706	ydiU	NC_000913.3:1789807-1791244	WT	SQ53	OK	166.121	143.479	-0.211396	-0.368697	0.5903	0.994614	no
gene-b1707	gene-b1707	ydiV	NC_000913.3:1791306-1792020	WT	SQ53	OK	46.622	40.212	-0.213386	-0.188789	0.78105	0.994614	no
gene-b1708	gene-b1708	nlpC	NC_000913.3:1792266-1792731	WT	SQ53	OK	156.467	156.405	-0.000572816	-0.000592549	0.9985	0.998966	no
gene-b1709	gene-b1709	btuD	NC_000913.3:1792808-1794109	WT	SQ53	OK	137.682	118.23	-0.219744	-0.200873	0.77195	0.994614	no
gene-b1710	gene-b1710	btuE	NC_000913.3:1792808-1794109	WT	SQ53	OK	525.831	415.484	-0.339805	-0.484152	0.4833	0.994614	no
gene-b1711	gene-b1711	btuC	NC_000913.3:1794171-1795152	WT	SQ53	OK	92.2342	123.843	0.42514	0.644573	0.3564	0.994614	no
gene-b1712	gene-b1712	ihfA	NC_000913.3:1795252-1795552	WT	SQ53	OK	243.371	308.051	0.340012	0.268845	0.70255	0.994614	no
gene-b1713	gene-b1713	pheT	NC_000913.3:1795556-1797944	WT	SQ53	OK	492.63	576.076	0.225755	0.300318	0.66415	0.994614	no
gene-b1714	gene-b1714	pheS	NC_000913.3:1797958-1798942	WT	SQ53	OK	429.63	543.485	0.339146	0.545647	0.425	0.994614	no
gene-b1715	gene-b1715	pheM	NC_000913.3:1799225-1799270	WT	SQ53	NOTEST	0	0	0	0	1	1	no
gene-b1716	gene-b1716	rplT	NC_000913.3:1799392-1799749	WT	SQ53	OK	153.53	262.385	0.773162	0.706725	0.2772	0.994614	no
gene-b1717	gene-b1717	rpmI	NC_000913.3:1799801-1799999	WT	SQ53	OK	399.288	791.146	0.986516	0.71359	0.3082	0.994614	no
gene-b1718	gene-b1718	infC	NC_000913.3:1800095-1800638	WT	SQ53	OK	7533.53	14255.4	0.920106	1.04159	0.13085	0.994614	no
gene-b1719	gene-b1719	thrS	NC_000913.3:1800641-1802570	WT	SQ53	OK	1244.42	1864.85	0.583585	0.659353	0.33395	0.994614	no
gene-b1722	gene-b1722	ydiY	NC_000913.3:1805324-1806083	WT	SQ53	OK	106.355	215.26	1.01719	1.42436	0.0486	0.994614	no
gene-b1723	gene-b1723	pfkB	NC_000913.3:1806369-1807299	WT	SQ53	OK	611.507	398.71	-0.61703	-1.00137	0.15645	0.994614	no
gene-b1724	gene-b1724	ydiZ	NC_000913.3:1807399-1807690	WT	SQ53	OK	2327.67	1216.11	-0.936616	-1.46059	0.0428	0.994614	no
gene-b1725	gene-b1725	yniA	NC_000913.3:1807795-1808656	WT	SQ53	OK	107.383	42.2729	-1.34496	-1.40461	0.0596	0.994614	no
gene-b1726	gene-b1726	yniB	NC_000913.3:1808696-1809233	WT	SQ53	OK	142.575	168.65	0.242314	0.280382	0.6778	0.994614	no
gene-b1727	gene-b1727	hxpB	NC_000913.3:1809379-1810048	WT	SQ53	OK	105.226	128.811	0.291766	0.341776	0.63315	0.994614	no
gene-b1728	gene-b1728	ydjM	NC_000913.3:1810210-1810801	WT	SQ53	OK	10.8667	11	0.0175878	0.0103026	0.98935	0.998966	no
gene-b1729	gene-b1729	tcyP	NC_000913.3:1810933-1812325	WT	SQ53	OK	330.649	626.125	0.921147	1.42107	0.0414	0.994614	no
gene-b1730	gene-b1730	ydjO	NC_000913.3:1812328-1813132	WT	SQ53	OK	13.8363	9.59822	-0.527624	-0.369414	0.5591	0.994614	no
gene-b1731	gene-b1731	cedA	NC_000913.3:1813420-1813663	WT	SQ53	OK	66.5022	59.1815	-0.168254	-0.112602	0.8656	0.996416	no
gene-b1732	gene-b1732	katE	NC_000913.3:1813866-1816128	WT	SQ53	OK	495.108	142.903	-1.79271	-2.55767	0.00115	0.122629	no
gene-b1733	gene-b1733	chbG	NC_000913.3:1816385-1817135	WT	SQ53	OK	51.9522	49.9183	-0.057617	-0.0500597	0.9454	0.998966	no
gene-b1734	gene-b1734	chbF	NC_000913.3:1817147-1818500	WT	SQ53	OK	34.3969	22.153	-0.634777	-0.618604	0.37555	0.994614	no
gene-b1735	gene-b1735	chbR	NC_000913.3:1818604-1819447	WT	SQ53	OK	43.9807	26.5753	-0.726786	-0.62113	0.3534	0.994614	no
gene-b1736	gene-b1736	chbA	NC_000913.3:1819454-1819805	WT	SQ53	OK	92.6117	78.7917	-0.233151	-0.170923	0.79905	0.994614	no
gene-b1737	gene-b1737	chbC	NC_000913.3:1819855-1821214	WT	SQ53	OK	27.054	18.252	-0.567788	-0.533186	0.4271	0.994614	no
gene-b1738	gene-b1738	chbB	NC_000913.3:1821298-1821619	WT	SQ53	OK	35.4948	21.7078	-0.709394	-0.358348	0.62735	0.994614	no
gene-b1739	gene-b1739	osmE	NC_000913.3:1821917-1822256	WT	SQ53	OK	1638.24	607.158	-1.43201	-2.14113	0.0049	0.331959	no
gene-b1740	gene-b1740	nadE	NC_000913.3:1822457-1823285	WT	SQ53	OK	636.789	507.169	-0.328349	-0.543712	0.44065	0.994614	no
gene-b1741	gene-b1741	cho	NC_000913.3:1823514-1824937	WT	SQ53	OK	53.9765	50.4532	-0.0973858	-0.0956065	0.89205	0.996416	no
gene-b1742	gene-b1742	ves	NC_000913.3:1823514-1824937	WT	SQ53	OK	35.955	28.337	-0.343508	-0.183305	0.7874	0.994614	no
gene-b1743	gene-b1743	spy	NC_000913.3:1825139-1825625	WT	SQ53	OK	37.8504	24.6169	-0.620662	-0.458374	0.51175	0.994614	no
gene-b1744	gene-b1744	astE	NC_000913.3:1825954-1831982	WT	SQ53	OK	36.6916	16.1265	-1.18601	-0.583361	0.52885	0.994614	no
gene-b1745	gene-b1745	astB	NC_000913.3:1825954-1831982	WT	SQ53	OK	34.4598	18.2714	-0.915329	-0.627423	0.37905	0.994614	no
gene-b1746	gene-b1746	astD	NC_000913.3:1825954-1831982	WT	SQ53	OK	50.042	26.0171	-0.943676	-0.792722	0.25755	0.994614	no
gene-b1747	gene-b1747	astA	NC_000913.3:1825954-1831982	WT	SQ53	OK	62.7818	28.1292	-1.15828	-0.887976	0.2224	0.994614	no
gene-b1748	gene-b1748	astC	NC_000913.3:1825954-1831982	WT	SQ53	OK	51.3114	21.104	-1.28176	-0.985249	0.1654	0.994614	no
gene-b1749	gene-b1749	xthA	NC_000913.3:1832427-1833234	WT	SQ53	OK	213.734	243.279	0.186799	0.318681	0.65915	0.994614	no
gene-b1750	gene-b1750	ydjX	NC_000913.3:1833400-1834111	WT	SQ53	OK	7.67743	5.43283	-0.49892	-0.338975	0.60195	0.994614	no
gene-b1751	gene-b1751	ydjY	NC_000913.3:1834115-1834793	WT	SQ53	OK	54.1738	45.3862	-0.255344	-0.227605	0.73955	0.994614	no
gene-b1752	gene-b1752	ydjZ	NC_000913.3:1834807-1836063	WT	SQ53	OK	18.7107	16.4414	-0.186527	-0.10462	0.88495	0.996416	no
gene-b1753	gene-b1753	ynjA	NC_000913.3:1834807-1836063	WT	SQ53	OK	36.8545	33.3961	-0.142163	-0.0794519	0.9093	0.996416	no
gene-b1754	gene-b1754	ynjB	NC_000913.3:1836072-1839400	WT	SQ53	OK	27.8673	27.7012	-0.00862093	-0.00717153	0.99165	0.998966	no
gene-b1755	gene-b1755	ynjC	NC_000913.3:1836072-1839400	WT	SQ53	OK	21.4433	15.5836	-0.460496	-0.363388	0.61455	0.994614	no
gene-b1756	gene-b1756	ynjD	NC_000913.3:1836072-1839400	WT	SQ53	OK	18.7604	12.2982	-0.609244	-0.259028	0.75615	0.994614	no
gene-b1757	gene-b1757	ynjE	NC_000913.3:1839466-1840774	WT	SQ53	OK	38.525	32.8429	-0.230216	-0.243629	0.7313	0.994614	no
gene-b1758	gene-b1758	ynjF	NC_000913.3:1840782-1841403	WT	SQ53	OK	76.3617	72.5799	-0.0732804	-0.0666176	0.91875	0.99707	no
gene-b1759	gene-b1759	nudG	NC_000913.3:1841489-1842135	WT	SQ53	OK	118.405	137.39	0.214542	0.178278	0.80065	0.994614	no
gene-b1760	gene-b1760	ynjH	NC_000913.3:1841489-1842135	WT	SQ53	OK	55.768	37.2612	-0.581762	-0.160166	0.82905	0.995404	no
gene-b1761	gene-b1761	gdhA	NC_000913.3:1842370-1843714	WT	SQ53	OK	1449.2	1228.69	-0.238136	-0.289401	0.6802	0.994614	no
gene-b1762	gene-b1762	ynjI	NC_000913.3:1843830-1844871	WT	SQ53	OK	31.5289	21.9834	-0.520261	-0.452259	0.5003	0.994614	no
gene-b1763	gene-b1763	topB	NC_000913.3:1844998-1846960	WT	SQ53	OK	138.676	208.623	0.589185	0.99366	0.15875	0.994614	no
gene-b1764	gene-b1764	selD	NC_000913.3:1846964-1848008	WT	SQ53	OK	229.524	279.694	0.285201	0.498545	0.4605	0.994614	no
gene-b1765	gene-b1765	ydjA	NC_000913.3:1848124-1848676	WT	SQ53	OK	348.442	381.361	0.130241	0.21919	0.7527	0.994614	no
gene-b1766	gene-b1766	sppA	NC_000913.3:1848836-1850693	WT	SQ53	OK	117.51	132.849	0.177008	0.310815	0.6565	0.994614	no
gene-b1767	gene-b1767	ansA	NC_000913.3:1850859-1851876	WT	SQ53	OK	201.617	262.441	0.380371	0.655804	0.3455	0.994614	no
gene-b1768	gene-b1768	pncA	NC_000913.3:1851886-1852528	WT	SQ53	OK	165.802	169.093	0.0283584	0.0399354	0.95555	0.998966	no
gene-b1769	gene-b1769	ydjE	NC_000913.3:1852620-1853979	WT	SQ53	OK	24.2509	12.9601	-0.903962	-0.701668	0.3358	0.994614	no
gene-b1770	gene-b1770	ydjF	NC_000913.3:1854095-1854854	WT	SQ53	OK	58.854	66.3251	0.172414	0.174736	0.7988	0.994614	no
gene-b1771	gene-b1771	ydjG	NC_000913.3:1854990-1855971	WT	SQ53	OK	35.7124	25.5897	-0.480863	-0.418126	0.54795	0.994614	no
gene-b1772	gene-b1772	ydjH	NC_000913.3:1855980-1856928	WT	SQ53	OK	39.7589	24.5112	-0.697836	-0.592027	0.38365	0.994614	no
gene-b1773	gene-b1773	ydjI	NC_000913.3:1856932-1857769	WT	SQ53	OK	36.415	28.3753	-0.359894	-0.309724	0.63105	0.994614	no
gene-b1774	gene-b1774	ydjJ	NC_000913.3:1857789-1858833	WT	SQ53	OK	34.1654	23.6422	-0.531174	-0.458259	0.50675	0.994614	no
gene-b1775	gene-b1775	ydjK	NC_000913.3:1858849-1860229	WT	SQ53	OK	25.0159	14.4911	-0.787677	-0.665476	0.3177	0.994614	no
gene-b1776	gene-b1776	ydjL	NC_000913.3:1860255-1861332	WT	SQ53	OK	38.2118	24.7515	-0.626505	-0.590573	0.3867	0.994614	no
gene-b1777	gene-b1777	yeaC	NC_000913.3:1861701-1861974	WT	SQ53	OK	290.128	342.989	0.24147	0.18801	0.7818	0.994614	no
gene-b1778	gene-b1778	msrB	NC_000913.3:1862015-1862429	WT	SQ53	OK	332.388	426.383	0.359283	0.479086	0.48515	0.994614	no
gene-b1779	gene-b1779	gapA	NC_000913.3:1862770-1863766	WT	SQ53	OK	5115.1	6994.04	0.451366	0.463512	0.5217	0.994614	no
gene-b1780	gene-b1780	yeaD	NC_000913.3:1863849-1864734	WT	SQ53	OK	382.663	489.761	0.356004	0.587915	0.38845	0.994614	no
gene-b1781	gene-b1781	yeaE	NC_000913.3:1864781-1865636	WT	SQ53	OK	125.766	135.691	0.10959	0.169064	0.81145	0.995404	no
gene-b1782	gene-b1782	mipA	NC_000913.3:1865725-1866472	WT	SQ53	OK	972.447	1577.13	0.697613	1.0206	0.1362	0.994614	no
gene-b1783	gene-b1783	yeaG	NC_000913.3:1866907-1868842	WT	SQ53	OK	623.96	152.839	-2.02944	-2.91262	0.0001	0.0178833	yes
gene-b1784	gene-b1784	yeaH	NC_000913.3:1868954-1870238	WT	SQ53	OK	122.454	30.7622	-1.99301	-2.46727	0.0025	0.206346	no
gene-b1785	gene-b1785	cdgI	NC_000913.3:1870384-1871860	WT	SQ53	OK	15.7023	8.18805	-0.939382	-0.743953	0.27255	0.994614	no
gene-b1786	gene-b1786	dgcJ	NC_000913.3:1872040-1873531	WT	SQ53	OK	25.3941	30.0362	0.242212	0.243396	0.73165	0.994614	no
gene-b1787	gene-b1787	yeaK	NC_000913.3:1873573-1874077	WT	SQ53	OK	109.827	131.747	0.262539	0.244241	0.73365	0.994614	no
gene-b1788	gene-b1788	yoaI	NC_000913.3:1874077-1874182	WT	SQ53	NOTEST	0	0	0	0	1	1	no
gene-b1789	gene-b1789	yeaL	NC_000913.3:1874351-1875576	WT	SQ53	OK	36.2654	30.5172	-0.248971	-0.111262	0.70345	0.994614	no
gene-b1790	gene-b1790	nimR	NC_000913.3:1874351-1875576	WT	SQ53	OK	56.4253	51.8948	-0.120751	-0.116093	0.8664	0.996416	no
gene-b1791	gene-b1791	nimT	NC_000913.3:1875672-1876854	WT	SQ53	OK	27.7203	25.1996	-0.13754	-0.120974	0.86415	0.996416	no
gene-b1792	gene-b1792	yeaO	NC_000913.3:1876908-1877256	WT	SQ53	OK	57.4996	48.172	-0.255357	-0.187275	0.78915	0.994614	no
gene-b1793	gene-b1793	yoaF	NC_000913.3:1877277-1877532	WT	SQ53	OK	190.72	232.182	0.283799	0.214482	0.7682	0.994614	no
gene-b1794	gene-b1794	dgcP	NC_000913.3:1877714-1878740	WT	SQ53	OK	117.996	144.789	0.295223	0.485173	0.48805	0.994614	no
gene-b1795	gene-b1795	yeaQ	NC_000913.3:1879006-1879255	WT	SQ53	OK	1246.61	404.306	-1.62449	-1.38516	0.0681	0.994614	no
gene-b1796	gene-b1796	yoaG	NC_000913.3:1879402-1879585	WT	SQ53	OK	43.5617	13.3828	-1.70268	-0.951299	0.4459	0.994614	no
gene-b1797	gene-b1797	yeaR	NC_000913.3:1879588-1879948	WT	SQ53	OK	25.6304	19.5556	-0.390276	-0.220928	0.7363	0.994614	no
gene-b1798	gene-b1798	leuE	NC_000913.3:1880120-1880759	WT	SQ53	OK	35.8905	29.9378	-0.261634	-0.193567	0.78815	0.994614	no
gene-b1799	gene-b1799	dmlR	NC_000913.3:1880885-1881809	WT	SQ53	OK	93.098	71.5118	-0.380568	-0.490505	0.46665	0.994614	no
gene-b1800	gene-b1800	dmlA	NC_000913.3:1881911-1882997	WT	SQ53	OK	30.9892	18.3578	-0.755374	-0.575252	0.4218	0.994614	no
gene-b1801	gene-b1801	yeaV	NC_000913.3:1883187-1884633	WT	SQ53	OK	6.60034	3.89982	-0.759132	-0.457717	0.48745	0.994614	no
gene-b1802	gene-b1802	yeaW	NC_000913.3:1884664-1885789	WT	SQ53	OK	20.6313	11.6781	-0.82102	-0.593605	0.41945	0.994614	no
gene-b1803	gene-b1803	yeaX	NC_000913.3:1885844-1886810	WT	SQ53	OK	28.2637	18.3156	-0.625876	-0.486438	0.48105	0.994614	no
gene-b1804	gene-b1804	rnd	NC_000913.3:1886863-1887991	WT	SQ53	OK	66.1335	70.298	0.0881024	0.119344	0.85965	0.996416	no
gene-b1805	gene-b1805	fadD	NC_000913.3:1888060-1889746	WT	SQ53	OK	51.145	47.4306	-0.108775	-0.157291	0.8255	0.995404	no
gene-b1806	gene-b1806	yeaY	NC_000913.3:1889950-1890532	WT	SQ53	OK	90.873	111.964	0.301116	0.299743	0.6639	0.994614	no
gene-b1807	gene-b1807	tsaB	NC_000913.3:1890571-1891267	WT	SQ53	OK	150.953	245.874	0.703816	1.0871	0.1234	0.994614	no
gene-b1808	gene-b1808	yoaA	NC_000913.3:1891324-1893235	WT	SQ53	OK	51.1737	58.0732	0.182472	0.294067	0.6827	0.994614	no
gene-b1809	gene-b1809	yoaB	NC_000913.3:1893366-1893711	WT	SQ53	OK	299.634	300.494	0.0041366	0.00416433	0.995	0.998966	no
gene-b1810	gene-b1810	yoaC	NC_000913.3:1894132-1894432	WT	SQ53	OK	413.453	264.129	-0.646483	-0.561698	0.42125	0.994614	no
gene-b1811	gene-b1811	yoaH	NC_000913.3:1894551-1894731	WT	SQ53	OK	96.5826	143.613	0.572353	0.263171	0.7394	0.994614	no
gene-b1812	gene-b1812	pabB	NC_000913.3:1894804-1896166	WT	SQ53	OK	58.3096	59.3807	0.0262615	0.037162	0.95635	0.998966	no
gene-b1813	gene-b1813	nudL	NC_000913.3:1896169-1896748	WT	SQ53	OK	51.5299	42.4568	-0.279414	-0.214705	0.747	0.994614	no
gene-b1814	gene-b1814	sdaA	NC_000913.3:1896931-1898296	WT	SQ53	OK	56.1864	44.1502	-0.3478	-0.453017	0.50765	0.994614	no
gene-b1815	gene-b1815	pdeD	NC_000913.3:1898426-1900025	WT	SQ53	OK	22.7447	10.7701	-1.0785	-0.874575	0.217	0.994614	no
gene-b1816	gene-b1816	yoaE	NC_000913.3:1900028-1901782	WT	SQ53	OK	68.0612	92.3977	0.441024	0.732189	0.29145	0.994614	no
gene-b1817	gene-b1817	manX	NC_000913.3:1902047-1903019	WT	SQ53	OK	825.605	939.998	0.187206	0.277061	0.6962	0.994614	no
gene-b1818	gene-b1818	manY	NC_000913.3:1903081-1903882	WT	SQ53	OK	662.999	804.002	0.278191	0.438772	0.5217	0.994614	no
gene-b1819	gene-b1819	manZ	NC_000913.3:1903894-1904746	WT	SQ53	OK	585.082	713.389	0.28605	0.463658	0.5049	0.994614	no
gene-b1820	gene-b1820	yobD	NC_000913.3:1904800-1905259	WT	SQ53	OK	30.1598	17.4171	-0.792118	-0.558183	0.39155	0.994614	no
gene-b1821	gene-b1821	mntP	NC_000913.3:1905687-1907060	WT	SQ53	OK	44.0533	52.0845	0.241604	0.14156	0.83255	0.995512	no
gene-b1822	gene-b1822	rlmA	NC_000913.3:1905687-1907060	WT	SQ53	OK	76.7255	104.71	0.448616	0.517677	0.4536	0.994614	no
gene-b1823	gene-b1823	cspC	NC_000913.3:1907225-1907435	WT	SQ53	OK	4666.21	6841.82	0.55213	0.855624	0.21745	0.994614	no
gene-b1824	gene-b1824	yobF	NC_000913.3:1907447-1907591	WT	SQ53	OK	587.967	1306.28	1.15166	0.634416	0.369	0.994614	no
gene-b1825	gene-b1825	yebO	NC_000913.3:1908260-1908548	WT	SQ53	OK	91.9615	81.921	-0.166798	-0.120823	0.8554	0.996416	no
gene-b1826	gene-b1826	mgrB	NC_000913.3:1908622-1908766	WT	SQ53	OK	335.798	426.032	0.343367	0.158131	0.84315	0.996416	no
gene-b1827	gene-b1827	kdgR	NC_000913.3:1909307-1910099	WT	SQ53	OK	283.059	355.525	0.328849	0.578439	0.41085	0.994614	no
gene-b1828	gene-b1828	yebQ	NC_000913.3:1910275-1911649	WT	SQ53	OK	17.3106	9.53314	-0.860633	-0.611398	0.40925	0.994614	no
gene-b1829	gene-b1829	htpX	NC_000913.3:1911694-1912576	WT	SQ53	OK	543.466	701.014	0.367252	0.592373	0.3815	0.994614	no
gene-b1830	gene-b1830	prc	NC_000913.3:1912767-1914816	WT	SQ53	OK	323.799	395.989	0.290365	0.431769	0.522	0.994614	no
gene-b1831	gene-b1831	proQ	NC_000913.3:1914835-1915534	WT	SQ53	OK	708.504	1088.28	0.619199	0.989985	0.1661	0.994614	no
gene-b1832	gene-b1832	msrC	NC_000913.3:1915630-1916128	WT	SQ53	OK	393.878	389.038	-0.0178387	-0.0286202	0.96595	0.998966	no
gene-b1833	gene-b1833	yebS	NC_000913.3:1916257-1920143	WT	SQ53	OK	46.3064	31.9309	-0.536258	-0.292811	0.68715	0.994614	no
gene-b1834	gene-b1834	yebT	NC_000913.3:1916257-1920143	WT	SQ53	OK	98.8561	85.6931	-0.206151	-0.331942	0.62815	0.994614	no
gene-b1835	gene-b1835	rsmF	NC_000913.3:1920222-1921662	WT	SQ53	OK	57.2752	87.3644	0.609137	0.921549	0.1946	0.994614	no
gene-b1836	gene-b1836	yebV	NC_000913.3:1921779-1922016	WT	SQ53	OK	48.5658	5.32542	-3.18897	-1.47388	0.13735	0.994614	no
gene-b1837	gene-b1837	yebW	NC_000913.3:1922120-1922312	WT	SQ53	OK	132.053	122.447	-0.108959	-0.0606517	0.92675	0.99707	no
gene-b1838	gene-b1838	pphA	NC_000913.3:1922312-1922969	WT	SQ53	OK	42.2822	29.7161	-0.508808	-0.359317	0.6212	0.994614	no
gene-b1839	gene-b1839	yebY	NC_000913.3:1923364-1923706	WT	SQ53	OK	358.985	464.63	0.372159	0.412016	0.53955	0.994614	no
gene-b1840	gene-b1840	yebZ	NC_000913.3:1923718-1924591	WT	SQ53	OK	230.093	320.468	0.477964	0.837556	0.23155	0.994614	no
gene-b1841	gene-b1841	yobA	NC_000913.3:1924594-1924969	WT	SQ53	OK	253.051	297.117	0.231603	0.244076	0.71955	0.994614	no
gene-b1842	gene-b1842	holE	NC_000913.3:1925107-1925338	WT	SQ53	OK	766.442	1016.88	0.407901	0.36218	0.5993	0.994614	no
gene-b1843	gene-b1843	yobB	NC_000913.3:1925439-1926096	WT	SQ53	OK	33.6425	31.1395	-0.111538	-0.078897	0.91635	0.99707	no
gene-b1844	gene-b1844	exoX	NC_000913.3:1926119-1928839	WT	SQ53	OK	120.664	122.744	0.0246555	0.0246411	0.97195	0.998966	no
gene-b1845	gene-b1845	ptrB	NC_000913.3:1926119-1928839	WT	SQ53	OK	62.5253	31.6528	-0.982107	-1.30953	0.06145	0.994614	no
gene-b1846	gene-b1846	yebE	NC_000913.3:1929047-1929707	WT	SQ53	OK	218.114	179.192	-0.28358	-0.434156	0.5386	0.994614	no
gene-b1847	gene-b1847	yebF	NC_000913.3:1930033-1930390	WT	SQ53	OK	781.864	336.356	-1.21693	-1.54923	0.02695	0.889765	no
gene-b1848	gene-b1848	yebG	NC_000913.3:1930456-1930747	WT	SQ53	OK	161.697	254.212	0.652742	0.468318	0.52425	0.994614	no
gene-b1849	gene-b1849	purT	NC_000913.3:1930880-1932059	WT	SQ53	OK	374.731	705.064	0.9119	1.40857	0.04455	0.994614	no
gene-b1850	gene-b1850	eda	NC_000913.3:1932114-1932756	WT	SQ53	OK	264.278	373.789	0.500166	0.834464	0.23005	0.994614	no
gene-b1851	gene-b1851	edd	NC_000913.3:1932792-1934604	WT	SQ53	OK	183.351	204.943	0.16061	0.271443	0.69545	0.994614	no
gene-b1852	gene-b1852	zwf	NC_000913.3:1934838-1936314	WT	SQ53	OK	599.208	534.051	-0.166079	-0.235535	0.7363	0.994614	no
gene-b1853	gene-b1853	yebK	NC_000913.3:1936651-1937521	WT	SQ53	OK	81.9121	86.5391	0.0792755	0.0973647	0.8885	0.996416	no
gene-b1854	gene-b1854	pykA	NC_000913.3:1937648-1939091	WT	SQ53	OK	255.425	253.292	-0.0120995	-0.0200624	0.9765	0.998966	no
gene-b1855	gene-b1855	lpxM	NC_000913.3:1939221-1940193	WT	SQ53	OK	326.466	382.793	0.229631	0.388892	0.5706	0.994614	no
gene-b1856	gene-b1856	mepM	NC_000913.3:1940312-1941635	WT	SQ53	OK	101.054	106.199	0.0716526	0.122327	0.8603	0.996416	no
gene-b1857	gene-b1857	znuA	NC_000913.3:1941650-1942583	WT	SQ53	OK	167.937	200.562	0.256126	0.43881	0.5265	0.994614	no
gene-b1858	gene-b1858	znuC	NC_000913.3:1942661-1944199	WT	SQ53	OK	52.4921	55.0133	0.0676806	0.0589324	0.93305	0.997218	no
gene-b1859	gene-b1859	znuB	NC_000913.3:1942661-1944199	WT	SQ53	OK	105.876	92.9153	-0.188384	-0.232042	0.7421	0.994614	no
gene-b1860	gene-b1860	ruvB	NC_000913.3:1944345-1945356	WT	SQ53	OK	78.2555	75.7362	-0.0472086	-0.0630159	0.92825	0.99707	no
gene-b1861	gene-b1861	ruvA	NC_000913.3:1945364-1945976	WT	SQ53	OK	127.863	161.23	0.334516	0.403714	0.56365	0.994614	no
gene-b1862	gene-b1862	yebB	NC_000913.3:1946250-1946853	WT	SQ53	OK	27.8026	15.6822	-0.826088	-0.572109	0.3681	0.994614	no
gene-b1863	gene-b1863	ruvC	NC_000913.3:1946854-1947376	WT	SQ53	OK	403.318	697.438	0.790146	1.27562	0.0779	0.994614	no
gene-b1864	gene-b1864	yebC	NC_000913.3:1947410-1948151	WT	SQ53	OK	640.14	1062.82	0.731441	1.17515	0.0997	0.994614	no
gene-b1865	gene-b1865	nudB	NC_000913.3:1948179-1948632	WT	SQ53	OK	1229.7	1807.1	0.555364	0.905896	0.1996	0.994614	no
gene-b1866	gene-b1866	aspS	NC_000913.3:1948749-1950522	WT	SQ53	OK	298.633	431.141	0.529788	0.803186	0.26	0.994614	no
gene-b1867	gene-b1867	yecD	NC_000913.3:1950831-1952213	WT	SQ53	OK	144.996	173.873	0.262017	0.31577	0.65625	0.994614	no
gene-b1868	gene-b1868	yecE	NC_000913.3:1950831-1952213	WT	SQ53	OK	39.4225	42.5919	0.111558	0.0860755	0.8981	0.996416	no
gene-b1869	gene-b1869	yecN	NC_000913.3:1952265-1952661	WT	SQ53	OK	221.443	228.817	0.0472579	0.0483832	0.94515	0.998966	no
gene-b1870	gene-b1870	cmoA	NC_000913.3:1952701-1954413	WT	SQ53	OK	79.5869	104.288	0.389965	0.328678	0.6497	0.994614	no
gene-b1871	gene-b1871	cmoB	NC_000913.3:1952701-1954413	WT	SQ53	OK	134.595	167.607	0.316459	0.462487	0.49425	0.994614	no
gene-b1872	gene-b1872	torZ	NC_000913.3:1954577-1957007	WT	SQ53	OK	42.7682	32.2129	-0.4089	-0.608376	0.3884	0.994614	no
gene-b1873	gene-b1873	torY	NC_000913.3:1957031-1958132	WT	SQ53	OK	23.2921	10.0464	-1.21316	-0.877501	0.2342	0.994614	no
gene-b1874	gene-b1874	cutC	NC_000913.3:1958440-1959266	WT	SQ53	OK	93.8066	76.7363	-0.289779	-0.330181	0.61805	0.994614	no
gene-b1875	gene-b1875	yecM	NC_000913.3:1959279-1959846	WT	SQ53	OK	118.769	129.706	0.127076	0.134827	0.8481	0.996416	no
gene-b1876	gene-b1876	argS	NC_000913.3:1960061-1961795	WT	SQ53	OK	294.573	501.666	0.768101	1.13655	0.09035	0.994614	no
gene-b1877	gene-b1877	yecT	NC_000913.3:1961971-1962460	WT	SQ53	OK	15.6524	9.28057	-0.7541	-0.38938	0.60495	0.994614	no
gene-b1878	gene-b1878	flhE	NC_000913.3:1962579-1966191	WT	SQ53	OK	44.8061	33.4747	-0.420621	-0.155008	0.81985	0.995404	no
gene-b1879	gene-b1879	flhA	NC_000913.3:1962579-1966191	WT	SQ53	OK	35.9908	28.8584	-0.31864	-0.37146	0.58835	0.994614	no
gene-b1880	gene-b1880	flhB	NC_000913.3:1962579-1966191	WT	SQ53	OK	28.1812	24.4109	-0.207212	-0.157741	0.8347	0.99608	no
gene-b1881	gene-b1881	cheZ	NC_000913.3:1966392-1967037	WT	SQ53	OK	39.3841	34.1275	-0.206678	-0.144721	0.8415	0.996416	no
gene-b1882	gene-b1882	cheY	NC_000913.3:1967047-1967437	WT	SQ53	OK	134.204	87.8341	-0.61157	-0.480692	0.48275	0.994614	no
gene-b1883	gene-b1883	cheB	NC_000913.3:1967451-1968501	WT	SQ53	OK	39.2384	27.9908	-0.487315	-0.464003	0.5115	0.994614	no
gene-b1884	gene-b1884	cheR	NC_000913.3:1968503-1969364	WT	SQ53	OK	16.1804	5.74326	-1.4943	-0.73071	0.3393	0.994614	no
gene-b1885	gene-b1885	tap	NC_000913.3:1969382-1970984	WT	SQ53	OK	33.9548	24.6536	-0.461815	-0.512797	0.464	0.994614	no
gene-b1886	gene-b1886	tar	NC_000913.3:1971029-1972691	WT	SQ53	OK	18.5172	13.2159	-0.486589	-0.432079	0.53545	0.994614	no
gene-b1887	gene-b1887	cheW	NC_000913.3:1972835-1973339	WT	SQ53	OK	98.165	86.3627	-0.184799	-0.165469	0.81575	0.995404	no
gene-b1888	gene-b1888	cheA	NC_000913.3:1973359-1975324	WT	SQ53	OK	24.3356	21.3123	-0.191383	-0.200609	0.78035	0.994614	no
gene-b1889	gene-b1889	motB	NC_000913.3:1975328-1977139	WT	SQ53	OK	28.8733	18.0912	-0.674451	-0.452666	0.5325	0.994614	no
gene-b1890	gene-b1890	motA	NC_000913.3:1975328-1977139	WT	SQ53	OK	24.3921	18.4219	-0.40499	-0.225763	0.73745	0.994614	no
gene-b1891	gene-b1891	flhC	NC_000913.3:1977265-1977844	WT	SQ53	OK	47.6405	70.7637	0.570819	0.442271	0.53565	0.994614	no
gene-b1892	gene-b1892	flhD	NC_000913.3:1977846-1978197	WT	SQ53	OK	39.0857	64.2103	0.716163	0.52355	0.4449	0.994614	no
gene-b1893	gene-b1893	insB-5	NC_000913.3:1978517-1979215	WT	SQ53	OK	25.6628	26.3621	0.0387858	0.0221959	0.9745	0.998966	no
gene-b1894	gene-b1894	insA-5	NC_000913.3:1978517-1979215	WT	SQ53	OK	18.2793	8.71181	-1.06917	-0.217802	0.6445	0.994614	no
gene-b1895	gene-b1895	uspC	NC_000913.3:1979752-1980181	WT	SQ53	OK	33.877	11.5536	-1.55196	-1.04072	0.10265	0.994614	no
gene-b1896	gene-b1896	otsA	NC_000913.3:1980187-1982387	WT	SQ53	OK	376.906	150.004	-1.3292	-1.50821	0.0282	0.921805	no
gene-b1897	gene-b1897	otsB	NC_000913.3:1980187-1982387	WT	SQ53	OK	676.829	199.984	-1.7589	-1.71648	0.02095	0.762012	no
gene-b1900	gene-b1900	araG	NC_000913.3:1983554-1985069	WT	SQ53	OK	30.796	15.3237	-1.00698	-0.985122	0.1517	0.994614	no
gene-b1901	gene-b1901	araF	NC_000913.3:1985138-1986128	WT	SQ53	OK	41.7947	29.0309	-0.525734	-0.498013	0.47345	0.994614	no
gene-b1902	gene-b1902	ftnB	NC_000913.3:1986924-1987428	WT	SQ53	OK	51.0169	40.0347	-0.349726	-0.256139	0.72845	0.994614	no
gene-b1904	gene-b1904	yecR	NC_000913.3:1988221-1988545	WT	SQ53	OK	14.2312	12.6282	-0.172416	-0.109559	0.89855	0.996416	no
gene-b1905	gene-b1905	ftnA	NC_000913.3:1988715-1989213	WT	SQ53	OK	534.591	1099.8	1.04073	1.73692	0.0172	0.70307	no
gene-b1906	gene-b1906	yecH	NC_000913.3:1989250-1989490	WT	SQ53	OK	48.0287	18.9664	-1.34045	-0.628541	0.4267	0.994614	no
gene-b1907	gene-b1907	tyrP	NC_000913.3:1989680-1990892	WT	SQ53	OK	39.7534	50.2094	0.336877	0.387639	0.5605	0.994614	no
gene-b1908	gene-b1908	yecA	NC_000913.3:1990953-1991619	WT	SQ53	OK	467.55	598.696	0.356702	0.621203	0.38135	0.994614	no
gene-b1909	gene-b1909	leuZ	NC_000913.3:1991814-1991901	WT	SQ53	NOTEST	0	0	0	0	1	1	no
gene-b1910	gene-b1910	cysT	NC_000913.3:1991913-1991987	WT	SQ53	NOTEST	0	0	0	0	1	1	no
gene-b1911	gene-b1911	glyW	NC_000913.3:1992041-1992117	WT	SQ53	NOTEST	0	0	0	0	1	1	no
gene-b1912	gene-b1912	pgsA	NC_000913.3:1992268-1992817	WT	SQ53	OK	72.09	62.7353	-0.200523	-0.176253	0.78585	0.994614	no
gene-b1913	gene-b1913	uvrC	NC_000913.3:1992873-1995359	WT	SQ53	OK	98.8829	98.8756	-0.000106821	-0.000136725	0.9996	0.9996	no
gene-b1914	gene-b1914	uvrY	NC_000913.3:1992873-1995359	WT	SQ53	OK	255.141	363.892	0.512214	0.568642	0.42145	0.994614	no
gene-b1915	gene-b1915	yecF	NC_000913.3:1995654-1996042	WT	SQ53	OK	39.9846	44.7095	0.161136	0.0853863	0.8988	0.996416	no
gene-b1916	gene-b1916	sdiA	NC_000913.3:1996109-1996832	WT	SQ53	OK	58.6476	70.047	0.256252	0.237079	0.7337	0.994614	no
gene-b1917	gene-b1917	tcyN	NC_000913.3:1997061-1998479	WT	SQ53	OK	113.058	137.743	0.284923	0.383543	0.5758	0.994614	no
gene-b1918	gene-b1918	tcyL	NC_000913.3:1997061-1998479	WT	SQ53	OK	55.1674	57.5595	0.0612388	0.0494262	0.94845	0.998966	no
gene-b1919	gene-b1919	dcyD	NC_000913.3:1998493-1999480	WT	SQ53	OK	339.244	342.024	0.0117731	0.0200138	0.97665	0.998966	no
gene-b1920	gene-b1920	tcyJ	NC_000913.3:1999584-2000385	WT	SQ53	OK	2168.18	2256.88	0.0578408	0.0748708	0.91095	0.996416	no
gene-b1921	gene-b1921	fliZ	NC_000913.3:2000472-2001024	WT	SQ53	OK	20.4789	23.0914	0.17322	0.127008	0.8539	0.996416	no
gene-b1922	gene-b1922	fliA	NC_000913.3:2001069-2001789	WT	SQ53	OK	25.8962	137.277	2.40628	2.23496	0.0076	0.426517	no
gene-b1923	gene-b1923	fliC	NC_000913.3:2002109-2003606	WT	SQ53	OK	51.5128	83.429	0.695618	1.06446	0.12175	0.994614	no
gene-b1924	gene-b1924	fliD	NC_000913.3:2003871-2005278	WT	SQ53	OK	14.144	14.1021	-0.00427717	-0.00328303	0.99705	0.998966	no
gene-b1925	gene-b1925	fliS	NC_000913.3:2005302-2006078	WT	SQ53	OK	18.47	18.0481	-0.0333313	-0.0151176	0.80005	0.994614	no
gene-b1926	gene-b1926	fliT	NC_000913.3:2005302-2006078	WT	SQ53	OK	46.0738	14.3427	-1.68363	-0.7951	0.26415	0.994614	no
gene-b1927	gene-b1927	amyA	NC_000913.3:2006155-2007643	WT	SQ53	OK	253.129	81.2963	-1.63861	-2.72547	5e-05	0.0112947	yes
gene-b1928	gene-b1928	yedD	NC_000913.3:2007676-2008090	WT	SQ53	OK	287.35	290.508	0.0157692	0.0182097	0.97755	0.998966	no
gene-b1929	gene-b1929	yedE	NC_000913.3:2008276-2009712	WT	SQ53	OK	138.873	224.783	0.694772	1.20309	0.08215	0.994614	no
gene-b1930	gene-b1930	yedF	NC_000913.3:2008276-2009712	WT	SQ53	OK	38.3874	40.8038	0.0880676	0.0117204	0.9563	0.998966	no
gene-b1931	gene-b1931	yedK	NC_000913.3:2009820-2010489	WT	SQ53	OK	26.5055	17.2072	-0.623278	-0.463407	0.51085	0.994614	no
gene-b1932	gene-b1932	yedL	NC_000913.3:2010599-2011079	WT	SQ53	OK	38.6819	39.2144	0.0197277	0.0147101	0.9841	0.998966	no
gene-b1936	gene-b1936	intG	NC_000913.3:2012501-2013014	WT	SQ53	OK	17.7267	24.3707	0.459228	0.191533	0.7987	0.994614	no
gene-b1937	gene-b1937	fliE	NC_000913.3:2012501-2013014	WT	SQ53	OK	54.017	73.7451	0.449135	0.23894	0.72305	0.994614	no
gene-b1938	gene-b1938	fliF	NC_000913.3:2013228-2017927	WT	SQ53	OK	20.125	26.8983	0.418525	0.377276	0.6023	0.994614	no
gene-b1939	gene-b1939	fliG	NC_000913.3:2013228-2017927	WT	SQ53	OK	14.3565	17.0187	0.245421	0.129382	0.86945	0.996416	no
gene-b1940	gene-b1940	fliH	NC_000913.3:2013228-2017927	WT	SQ53	OK	37.6409	58.4805	0.635652	0.387897	0.52865	0.994614	no
gene-b1941	gene-b1941	fliI	NC_000913.3:2013228-2017927	WT	SQ53	OK	18.4074	19.544	0.0864461	0.057519	0.93715	0.997218	no
gene-b1942	gene-b1942	fliJ	NC_000913.3:2017945-2019513	WT	SQ53	OK	35.8851	26.8562	-0.418127	-0.193366	0.65595	0.994614	no
gene-b1943	gene-b1943	fliK	NC_000913.3:2017945-2019513	WT	SQ53	OK	14.93	19.3049	0.370747	0.262446	0.7005	0.994614	no
gene-b1944	gene-b1944	fliL	NC_000913.3:2019617-2020082	WT	SQ53	OK	10.9497	17.6517	0.688913	0.421563	0.5424	0.994614	no
gene-b1945	gene-b1945	fliM	NC_000913.3:2020086-2021501	WT	SQ53	OK	11.1405	22.182	0.993577	0.635698	0.37955	0.994614	no
gene-b1946	gene-b1946	fliN	NC_000913.3:2020086-2021501	WT	SQ53	OK	38.9011	62.7332	0.689416	0.369934	0.577	0.994614	no
gene-b1947	gene-b1947	fliO	NC_000913.3:2021503-2022606	WT	SQ53	OK	18.0635	15.3152	-0.238119	-0.0746557	0.86975	0.996416	no
gene-b1948	gene-b1948	fliP	NC_000913.3:2021503-2022606	WT	SQ53	OK	18.0735	13.1329	-0.460687	-0.237997	0.74585	0.994614	no
gene-b1949	gene-b1949	fliQ	NC_000913.3:2022615-2022885	WT	SQ53	OK	14.7438	11.6918	-0.334612	-0.212691	0.80695	0.995404	no
gene-b1950	gene-b1950	fliR	NC_000913.3:2022892-2023678	WT	SQ53	OK	7.52543	4.20018	-0.841323	-0.496094	0.4512	0.994614	no
gene-b1951	gene-b1951	rcsA	NC_000913.3:2023967-2024591	WT	SQ53	OK	14.0277	7.34934	-0.932592	-0.537739	0.43105	0.994614	no
gene-b1952	gene-b1952	dsrB	NC_000913.3:2024634-2024823	WT	SQ53	OK	201.324	159.508	-0.335895	-0.159502	0.83505	0.99608	no
gene-b1953	gene-b1953	yodD	NC_000913.3:2024985-2025213	WT	SQ53	OK	125.981	54.6983	-1.20364	-0.681685	0.33135	0.994614	no
gene-b1954	gene-b1954	dsrA	NC_000913.3:2025226-2025313	WT	SQ53	NOTEST	0	0	0	0	1	1	no
gene-b1955	gene-b1955	yedP	NC_000913.3:2025510-2028017	WT	SQ53	OK	73.0855	34.3489	-1.08932	-0.914409	0.19715	0.994614	no
gene-b1956	gene-b1956	dgcQ	NC_000913.3:2025510-2028017	WT	SQ53	OK	60.5001	43.5845	-0.473122	-0.654799	0.341	0.994614	no
gene-b1957	gene-b1957	yodC	NC_000913.3:2028187-2028370	WT	SQ53	OK	19245	10548.9	-0.867391	-1.37845	0.05655	0.994614	no
gene-b1958	gene-b1958	yedI	NC_000913.3:2028448-2029366	WT	SQ53	OK	360.723	352.93	-0.0315114	-0.0548597	0.9331	0.997218	no
gene-b1959	gene-b1959	yedA	NC_000913.3:2029538-2032317	WT	SQ53	OK	31.3368	15.8312	-0.985084	-0.463223	0.52765	0.994614	no
gene-b1960	gene-b1960	vsr	NC_000913.3:2029538-2032317	WT	SQ53	OK	102.713	125.312	0.286906	0.191104	0.77905	0.994614	no
gene-b1961	gene-b1961	dcm	NC_000913.3:2029538-2032317	WT	SQ53	OK	92.5635	113.457	0.293635	0.432688	0.54435	0.994614	no
gene-b1962	gene-b1962	yedJ	NC_000913.3:2032383-2033079	WT	SQ53	OK	228.506	227.395	-0.00703053	-0.011402	0.98785	0.998966	no
gene-b1963	gene-b1963	yedR	NC_000913.3:2033118-2033484	WT	SQ53	OK	567.74	447.287	-0.34403	-0.449438	0.52125	0.994614	no
gene-b1967	gene-b1967	hchA	NC_000913.3:2035834-2036686	WT	SQ53	OK	299.724	71.234	-2.073	-2.74553	0.0012	0.122629	no
gene-b1968	gene-b1968	hprS	NC_000913.3:2036793-2038823	WT	SQ53	OK	60.3247	56.9319	-0.0835131	-0.0738055	0.916	0.99707	no
gene-b1969	gene-b1969	hprR	NC_000913.3:2036793-2038823	WT	SQ53	OK	327.152	384.986	0.234844	0.335524	0.63085	0.994614	no
gene-b1970	gene-b1970	yedX	NC_000913.3:2038955-2039369	WT	SQ53	OK	25.1969	17.7099	-0.508694	-0.348248	0.5782	0.994614	no
gene-b1971	gene-b1971	msrP	NC_000913.3:2039477-2040482	WT	SQ53	OK	52.1161	37.6322	-0.469759	-0.487715	0.45945	0.994614	no
gene-b1972	gene-b1972	msrQ	NC_000913.3:2040482-2041118	WT	SQ53	OK	22.3504	16.4114	-0.445603	-0.334429	0.64465	0.994614	no
gene-b1973	gene-b1973	zinT	NC_000913.3:2041374-2042025	WT	SQ53	OK	39.09	20.3195	-0.943932	-0.681957	0.35575	0.994614	no
gene-b1974	gene-b1974	yodB	NC_000913.3:2042367-2042898	WT	SQ53	OK	10.292	4.55343	-1.1765	-0.686714	0.3269	0.994614	no
gene-b1975	gene-b1975	serU	NC_000913.3:2043467-2043557	WT	SQ53	OK	2020.15	1171.79	-0.785752	-186.353	0.6722	0.994614	no
gene-b1976	gene-b1976	mtfA	NC_000913.3:2043650-2044448	WT	SQ53	OK	99.4505	88.423	-0.169556	-0.205476	0.76575	0.994614	no
gene-b1977	gene-b1977	asnT	NC_000913.3:2044548-2044624	WT	SQ53	NOTEST	0	0	0	0	1	1	no
gene-b1978	gene-b1978	yeeJ	NC_000913.3:2044937-2052014	WT	SQ53	OK	31.1378	19.6012	-0.66772	-1.14183	0.1059	0.994614	no
gene-b1981	gene-b1981	shiA	NC_000913.3:2053642-2054959	WT	SQ53	OK	218.991	206.443	-0.0851295	-0.147624	0.83	0.995404	no
gene-b1982	gene-b1982	amn	NC_000913.3:2055060-2056515	WT	SQ53	OK	136.945	108.563	-0.335062	-0.579429	0.40505	0.994614	no
gene-b1983	gene-b1983	yeeN	NC_000913.3:2056857-2057574	WT	SQ53	OK	258.348	268.981	0.0581842	0.098626	0.8911	0.996416	no
gene-b1984	gene-b1984	asnW	NC_000913.3:2058026-2058102	WT	SQ53	NOTEST	0	0	0	0	1	1	no
gene-b1985	gene-b1985	yeeO	NC_000913.3:2058202-2059846	WT	SQ53	OK	107.09	93.4002	-0.197324	-0.345804	0.6129	0.994614	no
gene-b1986	gene-b1986	asnU	NC_000913.3:2059850-2059926	WT	SQ53	NOTEST	0	0	0	0	1	1	no
gene-b1987	gene-b1987	cbl	NC_000913.3:2059963-2060914	WT	SQ53	OK	108.888	98.4779	-0.144967	-0.215191	0.7488	0.994614	no
gene-b1988	gene-b1988	nac	NC_000913.3:2061015-2061933	WT	SQ53	OK	37.5058	37.2778	-0.0087972	-0.00766859	0.9912	0.998966	no
gene-b1989	gene-b1989	asnV	NC_000913.3:2062259-2062335	WT	SQ53	OK	3545.3	2207.17	-0.683715	-253.073	0.67385	0.994614	no
gene-b1990	gene-b1990	ldtA	NC_000913.3:2062390-2063323	WT	SQ53	OK	60.3988	34.22	-0.81968	-0.810352	0.24645	0.994614	no
gene-b1991	gene-b1991	cobT	NC_000913.3:2063387-2064467	WT	SQ53	OK	227.96	316.108	0.471639	0.82283	0.24965	0.994614	no
gene-b1992	gene-b1992	cobS	NC_000913.3:2064478-2065764	WT	SQ53	OK	215.002	250.422	0.22001	0.300284	0.66135	0.994614	no
gene-b1993	gene-b1993	cobU	NC_000913.3:2064478-2065764	WT	SQ53	OK	209.29	287.353	0.457318	0.49614	0.48175	0.994614	no
gene-b1994	gene-b1994	insH-6	NC_000913.3:2066304-2067321	WT	SQ53	OK	136.469	234.181	0.779051	1.32048	0.0541	0.994614	no
gene-b1996	gene-b1996	insD-3	NC_000913.3:2068634-2070474	WT	SQ53	OK	82.0936	69.3111	-0.244183	-0.296659	0.67185	0.994614	no
gene-b1997	gene-b1997	insC-3	NC_000913.3:2068634-2070474	WT	SQ53	OK	129.44	112.066	-0.207938	-0.115648	0.8731	0.996416	no
gene-b1999	gene-b1999	yeeP	NC_000913.3:2070785-2071211	WT	SQ53	OK	9.76782	4.53602	-1.10661	-0.533643	0.4893	0.994614	no
gene-b2000	gene-b2000	flu	NC_000913.3:2071538-2074658	WT	SQ53	OK	1239.6	3381.03	1.44759	1.35386	0.06645	0.994614	no
gene-b2001	gene-b2001	yeeR	NC_000913.3:2074778-2076754	WT	SQ53	OK	81.2139	201.244	1.30915	2.2272	0.0018	0.16095	no
gene-b2002	gene-b2002	yeeS	NC_000913.3:2074778-2076754	WT	SQ53	OK	7.38946	8.43625	0.191134	0.0308332	0.9254	0.99707	no
gene-b2003	gene-b2003	yeeT	NC_000913.3:2076816-2077038	WT	SQ53	OK	12.2604	11.6886	-0.0689109	-0.0403105	0.4532	0.994614	no
gene-b2004	gene-b2004	cbeA	NC_000913.3:2077111-2077480	WT	SQ53	OK	5.92251	4.52139	-0.389441	-0.229117	0.7978	0.994614	no
gene-b2005	gene-b2005	cbtA	NC_000913.3:2077568-2078134	WT	SQ53	OK	10.1345	4.56771	-1.14974	-0.534961	0.5228	0.994614	no
gene-b2006	gene-b2006	yeeW	NC_000913.3:2077568-2078134	WT	SQ53	OK	29.3145	24.7711	-0.242955	-0.06331	0.75655	0.994614	no
gene-b2007	gene-b2007	yeeX	NC_000913.3:2079031-2079361	WT	SQ53	OK	951.409	1066.76	0.165102	0.262708	0.7097	0.994614	no
gene-b2008	gene-b2008	yeeA	NC_000913.3:2079532-2080591	WT	SQ53	OK	44.3614	32.6971	-0.440142	-0.406762	0.57615	0.994614	no
gene-b2009	gene-b2009	sbmC	NC_000913.3:2080788-2081262	WT	SQ53	OK	218.019	157.768	-0.466649	-0.511307	0.46205	0.994614	no
gene-b2010	gene-b2010	dacD	NC_000913.3:2081380-2082547	WT	SQ53	OK	95.6415	92.4871	-0.0483836	-0.0770302	0.91045	0.996416	no
gene-b2011	gene-b2011	sbcB	NC_000913.3:2082755-2084183	WT	SQ53	OK	116.699	120.356	0.0445243	0.0777999	0.91215	0.996416	no
gene-b2012	gene-b2012	yeeD	NC_000913.3:2084225-2084453	WT	SQ53	OK	715.652	734.121	0.0367606	0.0287286	0.96295	0.998966	no
gene-b2013	gene-b2013	yeeE	NC_000913.3:2084466-2085525	WT	SQ53	OK	599.606	638.937	0.0916585	0.142545	0.84115	0.996416	no
gene-b2014	gene-b2014	plaP	NC_000913.3:2085703-2087114	WT	SQ53	OK	134.484	332.12	1.30426	2.20063	0.0022	0.188848	no
gene-b2015	gene-b2015	yeeY	NC_000913.3:2087328-2088258	WT	SQ53	OK	52.6806	41.9139	-0.329843	-0.327409	0.63595	0.994614	no
gene-b2016	gene-b2016	yeeZ	NC_000913.3:2088303-2089128	WT	SQ53	OK	211.803	211.676	-0.00086195	-0.00146106	0.99805	0.998966	no
gene-b2017	gene-b2017	yefM	NC_000913.3:2089210-2089713	WT	SQ53	OK	161.091	168.147	0.0618519	0.0318853	0.94045	0.997527	no
gene-b2018	gene-b2018	hisL	NC_000913.3:2089995-2090046	WT	SQ53	NOTEST	0	0	0	0	1	1	no
gene-b2019	gene-b2019	hisG	NC_000913.3:2090191-2091091	WT	SQ53	OK	498.501	401.265	-0.31304	-0.513012	0.4498	0.994614	no
gene-b2020	gene-b2020	hisD	NC_000913.3:2091096-2097225	WT	SQ53	OK	566.32	457.914	-0.306539	-0.169843	0.80375	0.995404	no
gene-b2021	gene-b2021	hisC	NC_000913.3:2091096-2097225	WT	SQ53	OK	551.266	429.536	-0.359969	-0.178766	0.79645	0.994614	no
gene-b2022	gene-b2022	hisB	NC_000913.3:2091096-2097225	WT	SQ53	OK	521.522	462.945	-0.171889	-0.0857296	0.53775	0.994614	no
gene-b2023	gene-b2023	hisH	NC_000913.3:2091096-2097225	WT	SQ53	OK	455.882	384.616	-0.245239	-0.0726708	0.9098	0.996416	no
gene-b2024	gene-b2024	hisA	NC_000913.3:2091096-2097225	WT	SQ53	OK	850.308	740.391	-0.199698	-0.0978761	0.5745	0.994614	no
gene-b2025	gene-b2025	hisF	NC_000913.3:2091096-2097225	WT	SQ53	OK	615.484	540.79	-0.186652	-0.0812571	0.52075	0.994614	no
gene-b2026	gene-b2026	hisI	NC_000913.3:2091096-2097225	WT	SQ53	OK	268.42	235.036	-0.19161	-0.045257	0.92635	0.99707	no
gene-b2027	gene-b2027	wzzB	NC_000913.3:2097320-2098301	WT	SQ53	OK	849.709	1465.74	0.786592	1.0816	0.12825	0.994614	no
gene-b2028	gene-b2028	ugd	NC_000913.3:2098446-2099613	WT	SQ53	OK	42.2141	48.6844	0.205737	0.227725	0.747	0.994614	no
gene-b2029	gene-b2029	gnd	NC_000913.3:2099861-2101268	WT	SQ53	OK	846.701	1112.02	0.393265	0.508659	0.47745	0.994614	no
gene-b2030	gene-b2030	insH-7	NC_000913.3:2101395-2103389	WT	SQ53	OK	189.005	299.247	0.662915	0.867887	0.2016	0.994614	no
gene-b2032	gene-b2032	wbbK	NC_000913.3:2103390-2106057	WT	SQ53	OK	153.92	273.292	0.828261	0.461187	0.52265	0.994614	no
gene-b2033	gene-b2033	wbbJ	NC_000913.3:2103390-2106057	WT	SQ53	OK	415.174	869.503	1.06647	0.761327	0.242	0.994614	no
gene-b2034	gene-b2034	wbbI	NC_000913.3:2103390-2106057	WT	SQ53	OK	411.001	755.682	0.878637	0.875112	0.20225	0.994614	no
gene-b2035	gene-b2035	wbbH	NC_000913.3:2106059-2108329	WT	SQ53	OK	146.874	186.947	0.348049	0.20707	0.7441	0.994614	no
gene-b2036	gene-b2036	glf	NC_000913.3:2106059-2108329	WT	SQ53	OK	517.634	857.698	0.728535	0.885776	0.21015	0.994614	no
gene-b2037	gene-b2037	rfbX	NC_000913.3:2108336-2111019	WT	SQ53	OK	102.151	151.81	0.571566	0.307699	0.65105	0.994614	no
gene-b2038	gene-b2038	rfbC	NC_000913.3:2108336-2111019	WT	SQ53	OK	103.711	156.291	0.591669	0.186454	0.8213	0.995404	no
gene-b2039	gene-b2039	rfbA	NC_000913.3:2108336-2111019	WT	SQ53	OK	770.297	1268.03	0.719103	0.880855	0.22155	0.994614	no
gene-b2040	gene-b2040	rfbD	NC_000913.3:2111076-2113061	WT	SQ53	OK	371.444	584.496	0.654048	0.575984	0.4129	0.994614	no
gene-b2041	gene-b2041	rfbB	NC_000913.3:2111076-2113061	WT	SQ53	OK	424.375	631.705	0.573911	0.626924	0.3687	0.994614	no
gene-b2042	gene-b2042	galF	NC_000913.3:2113433-2114327	WT	SQ53	OK	533.182	728.087	0.449483	0.712857	0.3108	0.994614	no
gene-b2043	gene-b2043	wcaM	NC_000913.3:2114501-2115896	WT	SQ53	OK	40.6074	28.6667	-0.50237	-0.555602	0.41615	0.994614	no
gene-b2044	gene-b2044	wcaL	NC_000913.3:2115906-2118404	WT	SQ53	OK	25.8974	18.8129	-0.461086	-0.38845	0.5762	0.994614	no
gene-b2045	gene-b2045	wcaK	NC_000913.3:2115906-2118404	WT	SQ53	OK	13.729	6.75298	-1.02363	-0.516588	0.53275	0.994614	no
gene-b2046	gene-b2046	wzxC	NC_000913.3:2118679-2120158	WT	SQ53	OK	30.6075	18.2887	-0.742934	-0.73971	0.28865	0.994614	no
gene-b2047	gene-b2047	wcaJ	NC_000913.3:2120159-2121554	WT	SQ53	OK	24.643	13.2359	-0.896718	-0.682935	0.344	0.994614	no
gene-b2048	gene-b2048	cpsG	NC_000913.3:2121608-2122979	WT	SQ53	OK	16.7869	10.5674	-0.667715	-0.484964	0.50745	0.994614	no
gene-b2049	gene-b2049	cpsB	NC_000913.3:2123083-2124520	WT	SQ53	OK	35.8344	18.4649	-0.956558	-0.944479	0.1856	0.994614	no
gene-b2050	gene-b2050	wcaI	NC_000913.3:2124522-2126222	WT	SQ53	OK	21.1503	10.6556	-0.989067	-0.631785	0.3583	0.994614	no
gene-b2051	gene-b2051	gmm	NC_000913.3:2124522-2126222	WT	SQ53	OK	29.2993	14.7716	-0.988043	-0.405054	0.6615	0.994614	no
gene-b2052	gene-b2052	fcl	NC_000913.3:2126224-2127190	WT	SQ53	OK	14.9918	7.06523	-1.08537	-0.768325	0.2377	0.994614	no
gene-b2053	gene-b2053	gmd	NC_000913.3:2127192-2128314	WT	SQ53	OK	17.2173	8.34467	-1.04493	-0.777228	0.28055	0.994614	no
gene-b2054	gene-b2054	wcaF	NC_000913.3:2128339-2128888	WT	SQ53	OK	15.4544	5.25131	-1.55727	-0.853536	0.2431	0.994614	no
gene-b2055	gene-b2055	wcaE	NC_000913.3:2128903-2129650	WT	SQ53	OK	16.2507	5.41895	-1.58442	-0.921599	0.1944	0.994614	no
gene-b2056	gene-b2056	wcaD	NC_000913.3:2129660-2132555	WT	SQ53	OK	25.4159	8.72427	-1.54263	-1.01217	0.1545	0.994614	no
gene-b2057	gene-b2057	wcaC	NC_000913.3:2129660-2132555	WT	SQ53	OK	17.3251	7.8607	-1.14013	-0.676931	0.30885	0.994614	no
gene-b2058	gene-b2058	wcaB	NC_000913.3:2129660-2132555	WT	SQ53	OK	20.1773	5.88337	-1.77802	-0.505547	0.54335	0.994614	no
gene-b2059	gene-b2059	wcaA	NC_000913.3:2132557-2133397	WT	SQ53	OK	14.3041	7.21138	-0.988082	-0.573442	0.4021	0.994614	no
gene-b2060	gene-b2060	wzc	NC_000913.3:2133489-2135652	WT	SQ53	OK	19.4568	9.70533	-1.00343	-0.967513	0.1444	0.994614	no
gene-b2061	gene-b2061	wzb	NC_000913.3:2135654-2136098	WT	SQ53	OK	18.3577	6.13343	-1.58162	-0.796506	0.285	0.994614	no
gene-b2062	gene-b2062	wza	NC_000913.3:2136103-2137243	WT	SQ53	OK	12.3628	5.56307	-1.15205	-0.639735	0.33035	0.994614	no
gene-b2063	gene-b2063	yegH	NC_000913.3:2137901-2139485	WT	SQ53	OK	83.2403	76.97	-0.112987	-0.191869	0.77555	0.994614	no
gene-b2064	gene-b2064	asmA	NC_000913.3:2139758-2141612	WT	SQ53	OK	166.995	211.908	0.343635	0.580124	0.4012	0.994614	no
gene-b2065	gene-b2065	dcd	NC_000913.3:2141633-2142215	WT	SQ53	OK	140.301	184.295	0.393492	0.472256	0.5092	0.994614	no
gene-b2066	gene-b2066	udk	NC_000913.3:2142306-2142948	WT	SQ53	OK	66.9247	91.1451	0.445626	0.416666	0.56685	0.994614	no
gene-b2067	gene-b2067	dgcE	NC_000913.3:2143265-2146583	WT	SQ53	OK	73.5707	51.9212	-0.502808	-0.893049	0.19685	0.994614	no
gene-b2068	gene-b2068	alkA	NC_000913.3:2146691-2147540	WT	SQ53	OK	67.0432	41.5273	-0.691032	-0.674794	0.33475	0.994614	no
gene-b2069	gene-b2069	yegD	NC_000913.3:2147673-2149026	WT	SQ53	OK	48.099	92.6551	0.945864	1.35604	0.0495	0.994614	no
gene-b2070	gene-b2070	yegI	NC_000913.3:2149038-2150985	WT	SQ53	OK	31.0452	22.4875	-0.465248	-0.549349	0.40425	0.994614	no
gene-b2071	gene-b2071	yegJ	NC_000913.3:2151184-2151646	WT	SQ53	OK	53.9758	29.0078	-0.895874	-0.664049	0.3579	0.994614	no
gene-b2072	gene-b2072	pphC	NC_000913.3:2151710-2153128	WT	SQ53	OK	25.963	14.2943	-0.861011	-0.418197	0.5417	0.994614	no
gene-b2073	gene-b2073	yegL	NC_000913.3:2151710-2153128	WT	SQ53	OK	34.5989	18.2377	-0.923802	-0.502677	0.5941	0.994614	no
[truncated: 2,551 more rows]

## Sheet: SQ53_All_genes_DeSeq2
Gene	Base Mean	log2 Fold change	lfcSE	stat	pvalue	padj
ynaJ	2571.67	-8.26694	0.50434	-16.3916	2.19604e-60	9.67793e-57
gltT	1102.2	6.43472	0.542503	11.8612	1.8833e-32	4.14985e-29
rrsA	5093	4.7519	0.425199	11.1757	5.36096e-29	7.87525e-26
rrsB	5059.38	4.36726	0.428146	10.2004	1.97494e-24	2.17589e-21
zntB	1111.25	-11.3386	1.13186	-10.0177	1.27408e-23	1.12297e-20
fnr	2369.31	-14.8037	1.51022	-9.80234	1.10012e-22	8.08035e-20
uspE	864.921	-13.3499	1.51974	-8.78429	1.57355e-18	9.9066e-16
gltW	934.22	13.2007	1.54561	8.54077	1.33329e-17	7.34478e-15
gadB	2402.9	4.02634	0.487605	8.25739	1.48889e-16	7.29061e-14
dbpA	389.147	-12.1976	1.54382	-7.90089	2.76916e-15	1.10943e-12
smrA	613.8	-11.4407	1.44686	-7.90723	2.63182e-15	1.10943e-12
hdeD	1656.82	3.60125	0.481393	7.4809	7.38171e-14	2.71093e-11
gadE	971.955	3.66707	0.512155	7.16007	8.0633e-13	2.73346e-10
dgcM	205.08	-11.2733	1.58405	-7.11673	1.10514e-12	3.47884e-10
gadA	982.565	3.61059	0.511857	7.0539	1.73976e-12	5.11142e-10
hdeA	3159.46	3.33318	0.491868	6.77658	1.23055e-11	3.38941e-09
abgR	154.925	-10.8686	1.61061	-6.74813	1.4976e-11	3.88232e-09
hdeB	1761.63	3.31311	0.516662	6.41253	1.43124e-10	3.50415e-08
gadC	811.554	3.14816	0.535168	5.88257	4.03941e-09	9.36931e-07
abgA	81.7556	-9.94701	1.70397	-5.83754	5.29786e-09	1.16738e-06
dps	6875.83	2.77395	0.490524	5.65507	1.55783e-08	3.26922e-06
abgB	62.6786	-9.56382	1.76327	-5.42392	5.83064e-08	1.16798e-05
mgtA	9953.37	-2.19596	0.406215	-5.40591	6.44808e-08	1.20672e-05
rbsD	18550.1	-2.75123	0.509251	-5.4025	6.57167e-08	1.20672e-05
ogt	60.6087	-9.51514	1.77025	-5.37502	7.65736e-08	1.34984e-05
ycgB	2030.8	2.45627	0.473383	5.18875	2.11705e-07	3.5884e-05
pdeL	2033.7	-2.11323	0.414146	-5.10262	3.3499e-07	5.46779e-05
rrlD	3429.41	2.53169	0.497399	5.08986	3.58329e-07	5.63985e-05
csgD	325.3	2.92481	0.592091	4.93979	7.82066e-07	0.000115173
glsA	698.861	2.45662	0.497362	4.9393	7.84025e-07	0.000115173
rrlA	1568.08	2.59601	0.5302	4.89629	9.76628e-07	0.000138839
abgT	40.7771	-8.94421	1.89934	-4.70911	2.48806e-06	0.000342652
ttcA	970.816	-2.12506	0.451968	-4.7018	2.57874e-06	0.000344379
yiaG	1101.77	2.31519	0.502987	4.60289	4.16671e-06	0.000540079
patA	1626.9	2.1171	0.470675	4.49802	6.85893e-06	0.000863637
yegP	593.22	2.26177	0.523368	4.32157	1.54925e-05	0.00189654
fliA	410.965	-2.64639	0.620836	-4.26262	2.02045e-05	0.00240652
rbsA	1240.79	-1.9232	0.452381	-4.25127	2.12558e-05	0.00246511
osmY	4543.48	1.86473	0.443176	4.20764	2.5805e-05	0.0028566
yeaG	8743.02	2.01668	0.479413	4.20657	2.59279e-05	0.0028566
yeaH	1041.12	1.94018	0.473802	4.09492	4.22309e-05	0.00453931
ygaM	3431.54	1.94676	0.477327	4.07846	4.53352e-05	0.00475696
sra	3453.66	2.13931	0.526816	4.06082	4.88999e-05	0.00501167
slp	803.78	2.14319	0.530856	4.03724	5.40837e-05	0.00541698
mqo	7599.16	-1.86985	0.463928	-4.03047	5.56643e-05	0.00545139
kbp	2859.64	1.85035	0.461432	4.01001	6.07152e-05	0.00576064
wrbA	8312.28	1.92507	0.480399	4.00722	6.14363e-05	0.00576064
ycaC	1341.65	1.9265	0.48208	3.99622	6.43607e-05	0.00590912
tktB	4892.61	1.74901	0.438872	3.98523	6.74138e-05	0.00606312
glgS	1014.38	1.90181	0.486366	3.91024	9.22046e-05	0.00796756
ymgE	335.242	2.1994	0.561821	3.91477	9.04922e-05	0.00796756
thrC	17700.8	-1.86349	0.477589	-3.90187	9.54518e-05	0.00808954
rmf	5742.56	1.78532	0.458503	3.89381	9.86834e-05	0.00820562
dkgA	2964.05	1.84564	0.475386	3.8824	0.000103432	0.00844121
psiF	432.163	2.05752	0.534079	3.85245	0.00011694	0.00937011
hchA	1329.27	1.92546	0.502271	3.83351	0.000126326	0.00994143
katE	5610.43	1.75701	0.462337	3.80028	0.000144532	0.0111746
thrB	19035.2	-1.73786	0.457863	-3.79558	0.000147297	0.011192
yghA	877.832	1.74189	0.461798	3.77197	0.000161964	0.0120979
borD	3704.81	-1.83978	0.48952	-3.75833	0.000171053	0.0125639
talA	3614.95	1.82826	0.499952	3.65687	0.000255312	0.0184453
rrfG	34.1117	6.93443	1.90133	3.64715	0.000265168	0.0188483
ybdK	496.746	1.85895	0.510391	3.6422	0.000270318	0.0189094
amyA	1728.92	1.58879	0.437356	3.63273	0.000280443	0.0192127
yohF	828.734	1.73054	0.476726	3.63004	0.000283373	0.0192127
yaaX	1270.08	-1.72019	0.475841	-3.61506	0.000300277	0.0200503
thrA	49852.7	-1.66306	0.460722	-3.60967	0.000306583	0.0201659
csgE	135.849	2.81863	0.785036	3.59045	0.000330107	0.0213939
osmE	4757.47	1.54553	0.432693	3.57188	0.000354423	0.0226205
sodC	1461.77	1.79141	0.502033	3.5683	0.0003593	0.0226205
ydhS	706.167	1.70864	0.483434	3.53438	0.00040874	0.0253706
mlrA	1226.31	1.71643	0.487529	3.52067	0.000430457	0.0263475
yohC	315.984	1.94517	0.553842	3.51215	0.000444502	0.0268345
osmC	2774.42	1.58155	0.454395	3.48056	0.000500367	0.0286379
tyrV	1470.03	-1.80411	0.517828	-3.48399	0.000494002	0.0286379
ydcK	1020.53	1.65633	0.47545	3.48371	0.000494517	0.0286379
yhhA	552.658	1.78131	0.511739	3.48089	0.000499744	0.0286379
yhbO	272.904	1.9624	0.569607	3.44518	0.000570686	0.0322438
ilvG	12284.3	-1.57375	0.458683	-3.43102	0.000601308	0.0335438
otsB	2215.08	1.63333	0.480539	3.39895	0.000676449	0.0372639
lhgO	857.707	1.64721	0.485395	3.39355	0.000689924	0.037537
gadX	1388.65	1.61262	0.476743	3.38257	0.000718107	0.0385939
flgB	126.92	-2.64507	0.784157	-3.37314	0.00074317	0.0392377
ybaY	855.238	1.69754	0.503514	3.37139	0.000747894	0.0392377
poxB	3124.5	1.66623	0.498615	3.34173	0.000832595	0.0424078
rrfD	34.4536	4.94376	1.47796	3.345	0.000822829	0.0424078
yodD	935.918	1.71376	0.51307	3.3402	0.000837186	0.0424078
ytjA	858.528	1.72945	0.51903	3.33208	0.000862	0.0431686
flu	50326.9	-1.49824	0.457986	-3.27135	0.00107034	0.0529998
fbaB	5889	1.44843	0.444302	3.26002	0.00111403	0.0545504
elaB	5411.83	1.5464	0.478027	3.23496	0.00121661	0.0589187
lysP	5670.98	-1.46497	0.453992	-3.22687	0.00125152	0.0593061
yahK	2609.18	1.44304	0.447055	3.22789	0.00124706	0.0593061
csgG	385.544	1.75845	0.548347	3.20681	0.00134213	0.0629232
ybaT	450.928	1.61971	0.507017	3.19459	0.0014003	0.0642825
yeaQ	2348.69	1.64282	0.513777	3.19754	0.00138607	0.0642825
yhjG	2108.54	1.31597	0.412536	3.18996	0.00142294	0.0646483
aidB	1550.74	1.37516	0.433041	3.17559	0.00149534	0.0670237
yfcG	326.348	1.85263	0.583763	3.17359	0.00150564	0.0670237
adhP	1623.18	1.46353	0.462012	3.16774	0.00153629	0.0677042
msyB	14468.6	1.45159	0.459468	3.15929	0.00158156	0.0690092
rrlG	2164.63	1.5893	0.505662	3.14302	0.00167217	0.071546
ybgS	318.313	1.83973	0.585332	3.14305	0.00167197	0.071546
curA	5234.29	1.49801	0.480218	3.11943	0.00181199	0.0760935
yjdN	123.603	2.30017	0.737405	3.11927	0.00181298	0.0760935
clsB	663.669	1.536	0.493731	3.111	0.00186455	0.0767951
yeeR	1530.95	-1.35958	0.436725	-3.11312	0.00185121	0.0767951
yegS	708.609	1.52973	0.493319	3.1009	0.00192935	0.078728
alaT	37.9409	4.0405	1.30458	3.09717	0.00195377	0.0789931
fliC	971.233	-1.37926	0.446914	-3.08617	0.0020275	0.0812289
ldtE	1706.18	1.46937	0.477704	3.0759	0.00209869	0.0833237
treA	1663.74	1.4034	0.462089	3.03708	0.00238884	0.0931647
ybhP	822.364	1.62027	0.533114	3.03926	0.00237164	0.0931647
dtpB	550.326	1.45736	0.48287	3.01812	0.00254346	0.0983249
alaU	25.4494	4.96826	1.65736	2.99769	0.00272031	0.104247
yjdJ	1090.43	1.43805	0.483128	2.97654	0.00291524	0.110754
yodC	3933.25	1.38879	0.467944	2.96785	0.00299893	0.11296
gltU	639.997	-1.53989	0.520529	-2.95832	0.00309316	0.115522
bfr	6949.4	1.33648	0.453326	2.94817	0.00319657	0.116424
blc	588.619	1.50882	0.511464	2.94999	0.00317781	0.116424
yciF	296.134	1.74301	0.591073	2.9489	0.00318911	0.116424
mdtE	182.539	2.0244	0.692106	2.92498	0.00344476	0.124435
osmF	655.956	1.46206	0.503513	2.90372	0.00368759	0.131123
plaP	2459.13	-1.31599	0.453232	-2.90356	0.00368943	0.131123
yfdC	707.695	1.35548	0.472828	2.86675	0.00414717	0.146213
rrfC	758.437	-1.57058	0.549116	-2.8602	0.00423369	0.148078
ghxP	3350.53	-1.20618	0.424229	-2.84324	0.00446572	0.153753
gltV	509.16	-1.56841	0.551575	-2.84352	0.00446185	0.153753
treF	841.246	1.28261	0.453509	2.8282	0.0046811	0.15992
yebV	213.513	1.77738	0.635899	2.79507	0.00518893	0.175905
yncG	310.055	1.55038	0.556893	2.78399	0.00536951	0.180637
argD	20300.2	-1.26075	0.456138	-2.76398	0.00571019	0.190642
yqjG	696.812	1.3568	0.492245	2.75636	0.00584487	0.193672
dosC	734.801	1.33551	0.486561	2.7448	0.00605471	0.197653
yhbW	730.509	1.2998	0.473133	2.74722	0.00601037	0.197653
rclA	691.632	1.31498	0.479509	2.74236	0.00609999	0.197667
ilvA	2548.92	-1.1765	0.429719	-2.73784	0.00618441	0.198939
sdaC	645.155	-1.30166	0.476088	-2.73408	0.00625548	0.199586
yhjD	555.827	1.34767	0.493289	2.732	0.00629508	0.199586
ydcS	493.795	1.37204	0.506217	2.71037	0.00672081	0.211562
ybgA	209.514	1.79963	0.664786	2.70707	0.00678791	0.212158
gabT	1132.12	1.25605	0.465308	2.6994	0.00694644	0.213539
yfaZ	1493	-1.2255	0.453933	-2.69973	0.0069396	0.213539
yjjZ	548.603	1.38222	0.512329	2.69792	0.00697745	0.213539
yahO	1939.94	1.30125	0.482748	2.69551	0.00702804	0.213604
alaV	227.189	-1.74574	0.649668	-2.68712	0.00720709	0.216065
ggt	2816.19	1.17478	0.437106	2.68763	0.00719605	0.216065
flgE	429.337	-1.61314	0.600882	-2.68461	0.00726141	0.216223
otsA	2239.36	1.27002	0.473856	2.68017	0.00735842	0.217481
yrdA	1019.94	1.27639	0.47659	2.67818	0.00740233	0.217481
raiA	5461.27	1.23844	0.463006	2.67477	0.00747799	0.218248
yedP	424.805	1.36128	0.512875	2.65421	0.00794946	0.230482
mcaS	11.2384	-7.08237	2.67248	-2.65011	0.00804659	0.231773
yjdI	1156.79	1.29769	0.490173	2.64742	0.00811089	0.232108
ilvD	5833.02	-1.15547	0.437866	-2.63887	0.00831821	0.236506
ydiZ	3047.69	1.28333	0.487705	2.63136	0.00850441	0.24025
csgF	41.3326	3.11187	1.18868	2.61793	0.00884649	0.248322
ahr	1355.39	1.12879	0.433218	2.60559	0.00917157	0.255817
agp	994.606	1.18307	0.455966	2.59464	0.00946913	0.258462
artJ	18340.7	-1.25805	0.48595	-2.58885	0.00962968	0.258462
gabD	539.999	1.28557	0.496649	2.58848	0.00963997	0.258462
sodB	3002.66	-1.23636	0.477498	-2.58925	0.00961851	0.258462
yccJ	169.876	1.71356	0.661035	2.59224	0.00953539	0.258462
yebF	1887.87	1.15778	0.447868	2.58508	0.00973557	0.258462
yhjY	545.261	1.29026	0.49879	2.58677	0.00968808	0.258462
yliI	543.928	1.26958	0.48928	2.5948	0.00946457	0.258462
mcbA	150.573	1.78433	0.693631	2.57245	0.0100981	0.263443
nusG	2076.49	-1.1877	0.461579	-2.57313	0.0100783	0.263443
qorA	1965.56	1.14797	0.446637	2.57026	0.0101623	0.263443
ybhN	338.573	1.42579	0.554482	2.5714	0.0101289	0.263443
puuC	984.778	1.16663	0.454618	2.56617	0.0102829	0.26501
flgA	369.997	-1.45481	0.567402	-2.56399	0.0103478	0.265132
ybhB	1947.91	1.22223	0.478605	2.55373	0.0106577	0.271495
hisQ	1687.85	-1.10227	0.433556	-2.54239	0.0110097	0.277256
narU	160.737	1.8958	0.745494	2.54302	0.01099	0.277256
csiD	329.517	1.37052	0.541434	2.53127	0.011365	0.283316
yncL	444.506	1.42101	0.561478	2.53084	0.0113789	0.283316
csiE	332.24	1.3723	0.542876	2.52783	0.0114771	0.284155
dctR	89.5482	2.14639	0.854185	2.51279	0.011978	0.294327
mdtF	775.696	1.19035	0.473959	2.51151	0.0120215	0.294327
mltD	6565.24	-1.16134	0.463056	-2.50798	0.0121423	0.295641
yjdC	3230.17	1.14048	0.45692	2.49602	0.0125597	0.304125
ecnB	810.98	1.37628	0.554217	2.48329	0.0130176	0.313489
pdeC	622.198	1.18376	0.478094	2.47599	0.0132866	0.316509
valZ	1215.3	-1.27516	0.5147	-2.47749	0.0132311	0.316509
ndk	4939.25	-1.198	0.484977	-2.47021	0.0135034	0.319944
rimM	13017.1	-1.16955	0.47486	-2.46294	0.0137802	0.323029
yphA	200.821	1.54038	0.625248	2.46362	0.013754	0.323029
yajO	2238.56	1.14238	0.465457	2.45432	0.0141153	0.329133
osmB	2200.54	1.20762	0.494932	2.43997	0.0146885	0.338082
speE	8048.49	-1.20797	0.495662	-2.43709	0.014806	0.338082
ugpB	1913.29	1.11041	0.455584	2.43733	0.0147962	0.338082
ysgA	825.338	1.15029	0.471256	2.4409	0.0146508	0.338082
gabP	338.388	1.30915	0.537831	2.43413	0.0149278	0.339107
rrlE	6357.91	-1.21891	0.50212	-2.42753	0.0152021	0.343567
tufB	345337	-1.21787	0.50402	-2.41631	0.0156786	0.352529
secG	3622.46	-1.12428	0.468812	-2.39815	0.0164779	0.36862
tam	543.083	1.25016	0.522058	2.39469	0.0166346	0.370246
wbbJ	1510.14	-1.16849	0.489344	-2.38788	0.016946	0.375282
asnS	6314.55	-1.09877	0.460694	-2.38503	0.0170776	0.376304
uraA	9194.19	-1.14158	0.479955	-2.37852	0.0173824	0.381115
bolA	8570.57	1.0548	0.443963	2.37588	0.0175073	0.381955
yhiD	210.673	1.58364	0.667652	2.37196	0.0176942	0.384131
aroF	6588.5	-1.13108	0.481655	-2.34833	0.0188578	0.405042
rcnA	1210.38	-1.07887	0.459645	-2.34717	0.0189165	0.405042
speD	6300.76	-1.1477	0.489039	-2.34684	0.0189332	0.405042
dusB	8048.05	-1.12236	0.479587	-2.34026	0.0192703	0.410262
rrlH	9993.93	-1.18871	0.508771	-2.33643	0.0194689	0.412497
fic	692.653	1.13092	0.489897	2.30848	0.0209722	0.442222
yqjE	438.432	1.23716	0.537288	2.30259	0.0213017	0.447031
metQ	13636.7	-1.11992	0.487226	-2.29856	0.0215298	0.449676
phoH	1461.55	1.06932	0.465876	2.29529	0.0217166	0.451439
mnmG	4010.43	-0.948559	0.414719	-2.28723	0.0221822	0.458953
puuA	1372.08	1.06541	0.468201	2.27553	0.0228741	0.468867
yjiN	446.93	1.15789	0.50873	2.27603	0.0228439	0.468867
yddH	314.013	1.23706	0.545072	2.26953	0.0232364	0.474087
mgtL	372.703	-1.31326	0.583207	-2.25179	0.0243355	0.491956
yohP	41.0383	2.67741	1.18814	2.25344	0.0242313	0.491956
ldcC	1590.06	0.96764	0.432512	2.23726	0.0252695	0.499496
prpR	340.064	1.33687	0.596773	2.24016	0.0250806	0.499496
puuE	445.449	1.149	0.513593	2.23717	0.0252751	0.499496
trmD	26565.5	-1.0447	0.465928	-2.24219	0.0249488	0.499496
yniA	592.731	1.14656	0.511486	2.24163	0.0249852	0.499496
puuB	335.09	1.20001	0.53728	2.23348	0.025517	0.502025
arnT	365.178	1.2062	0.542074	2.22516	0.0260703	0.506131
astC	297.294	1.25255	0.562492	2.22678	0.0259619	0.506131
grcA	376.301	-1.2313	0.553179	-2.22586	0.0260235	0.506131
deoA	1080.45	1.02456	0.461833	2.21846	0.0265236	0.510435
narZ	397.695	1.25689	0.566146	2.22009	0.0264127	0.510435
gadW	696.933	1.09793	0.495804	2.21443	0.0267989	0.51349
yhhT	430.562	1.12351	0.508352	2.2101	0.0270986	0.516984
argB	7470.26	-0.98849	0.44985	-2.19738	0.0279935	0.530838
paoB	105.266	1.75006	0.796799	2.19637	0.0280656	0.530838
insH-2	3493.46	-1.00011	0.457737	-2.18491	0.0288956	0.543791
valT	737.636	-1.12546	0.515638	-2.18266	0.0290607	0.543791
ydiY	744.96	-1.04246	0.477788	-2.18185	0.0291206	0.543791
yjfY	149.026	1.52131	0.700461	2.17187	0.0298651	0.55534
hisJ	9425.09	-1.01502	0.467779	-2.16987	0.0300169	0.555818
potC	1456.91	-1.02444	0.473081	-2.16547	0.0303514	0.55966
rpmI	999.178	-1.09171	0.504909	-2.1622	0.0306027	0.561943
potA	1789.15	-0.96838	0.450789	-2.14819	0.0316985	0.577254
rbsK	889.678	-0.982686	0.457349	-2.14865	0.0316618	0.577254
yaeH	2112	0.987238	0.460203	2.14522	0.0319351	0.579168
rsfS	1103.68	-1.04518	0.488504	-2.13956	0.0323905	0.585021
argG	19844.5	-1.01251	0.474923	-2.13194	0.0330116	0.593804
aroL	2951.79	-0.99439	0.467923	-2.12512	0.0335769	0.601518
glcF	354.905	1.12635	0.531445	2.11941	0.034056	0.607631
pgl	3136.07	0.974308	0.462709	2.10566	0.0352339	0.626112
yhcO	267.902	1.19628	0.569014	2.10238	0.0355204	0.628669
paoC	437.278	1.13535	0.541233	2.09772	0.03593	0.631102
yegD	718.483	-1.06421	0.507356	-2.09756	0.0359443	0.631102
ybeL	4123.52	1.00968	0.4818	2.09564	0.0361139	0.631563
fliL	83.6115	-1.90837	0.914567	-2.08664	0.036921	0.63811
pheP	1178.6	-0.924542	0.442889	-2.08752	0.0368407	0.63811
ptrB	726.463	0.95553	0.458274	2.08506	0.0370637	0.63811
ynaL	7.32293	-6.46538	3.10087	-2.08502	0.0370674	0.63811
codA	17537.1	-0.98621	0.475971	-2.072	0.0382657	0.644832
ftnA	4079.75	-1.0049	0.484541	-2.07393	0.0380862	0.644832
pdeR	1453.91	0.935832	0.451821	2.07125	0.0383358	0.644832
pdxI	357.431	1.10985	0.535831	2.07127	0.0383332	0.644832
secE	5913.99	-0.966435	0.466062	-2.07362	0.0381146	0.644832
tgt	5355.65	-0.975818	0.469707	-2.0775	0.0377551	0.644832
fhlA	520.555	1.02842	0.496927	2.06955	0.0384941	0.645033
patD	752.698	0.960759	0.465014	2.06609	0.0388204	0.647002
rbsB	19323.3	-1.04467	0.506871	-2.06102	0.0393012	0.647002
sfsA	8262.25	0.984858	0.478314	2.05902	0.0394925	0.647002
sufA	968.092	1.08578	0.527269	2.05925	0.0394703	0.647002
ybjP	1712.87	1.05663	0.512641	2.06115	0.039289	0.647002
yqhD	2672.22	0.951921	0.462074	2.0601	0.0393885	0.647002
aldB	675.829	1.12994	0.549215	2.05738	0.0396501	0.647177
yehY	337.985	1.12865	0.54902	2.05575	0.0398069	0.64734
yegQ	1785.41	-0.926365	0.451437	-2.05204	0.0401662	0.650781
ackA	3435.82	-0.952335	0.46857	-2.03243	0.0421105	0.65119
argA	8139.55	-0.924625	0.452684	-2.04254	0.0410981	0.65119
bssR	173.777	1.37785	0.673561	2.04562	0.0407942	0.65119
cyoE	3092.98	-0.866601	0.427631	-2.02651	0.0427122	0.65119
eptA	258.764	1.30637	0.641346	2.03692	0.0416583	0.65119
fis	803.536	-1.07635	0.526477	-2.04444	0.0409098	0.65119
hda	1253.68	-0.903184	0.445373	-2.02793	0.0425675	0.65119
hemG	463.344	1.06491	0.522283	2.03895	0.0414548	0.65119
livF	5963.3	-0.901999	0.442506	-2.03839	0.0415112	0.65119
purK	3788.96	-0.899266	0.441977	-2.03465	0.0418864	0.65119
putA	2036.12	-0.850397	0.416594	-2.04131	0.0412204	0.65119
rlmF	1665.45	-0.907256	0.448629	-2.02229	0.0431467	0.65119
rplO	10271.1	-0.937535	0.463075	-2.02459	0.0429098	0.65119
tcyP	6829.19	-0.905352	0.446496	-2.02768	0.0425926	0.65119
treB	267.2	1.19609	0.587306	2.03657	0.0416932	0.65119
uspB	431.648	1.02588	0.506389	2.02588	0.0427774	0.65119
wbbI	3189.71	-0.945452	0.462525	-2.04411	0.0409426	0.65119
xanQ	143.666	1.70509	0.836083	2.03937	0.0414126	0.65119
ybeX	2499.16	-0.920969	0.453569	-2.0305	0.0423061	0.65119
yidC	5059.68	-0.927874	0.458787	-2.02245	0.0431297	0.65119
yhiN	4789.39	-0.904554	0.447687	-2.0205	0.0433311	0.651742
flgD	137.452	-1.69368	0.843076	-2.00893	0.0445443	0.658747
hisP	1409.59	-0.881369	0.438611	-2.00946	0.0444888	0.658747
ompF	271370	-0.978307	0.485715	-2.01416	0.043993	0.658747
rpsB	12741.7	-0.915185	0.455002	-2.01139	0.0442847	0.658747
yciG	187.478	1.34039	0.667112	2.00925	0.0445109	0.658747
rpoA	37978	-0.966735	0.482224	-2.00474	0.0449906	0.663123
lysW	599.285	-1.10994	0.554153	-2.00295	0.0451832	0.663741
ispU	4335.14	-0.910933	0.455328	-2.00061	0.0454344	0.665214
ldtA	440.885	1.02029	0.510359	1.99917	0.0455902	0.665285
psiE	334.125	1.07828	0.540517	1.9949	0.0460533	0.669824
rbsC	1455.83	-0.855343	0.429726	-1.99044	0.0465426	0.674715
rph	2839.61	-0.885753	0.446361	-1.98439	0.0472125	0.682182
ydcV	175.39	1.27751	0.644995	1.98066	0.0476297	0.68596
cusB	1051.03	-0.897339	0.45352	-1.97861	0.0478601	0.686106
rrfH	140.742	-1.50304	0.759955	-1.9778	0.0479511	0.686106
livM	9800.77	-0.883804	0.44749	-1.97502	0.0482655	0.686148
sufB	1827.31	0.902862	0.45696	1.9758	0.0481773	0.686148
ygiQ	2881.44	-0.83864	0.426198	-1.96773	0.0490996	0.695762
rimO	1906.17	-0.861389	0.438123	-1.96609	0.0492882	0.696196
ilvC	73188.3	0.92509	0.47183	1.96064	0.0499208	0.700639
yjiJ	153.914	1.44863	0.738711	1.96103	0.0498758	0.700639
rlmH	303.881	-1.11879	0.572784	-1.95326	0.0507892	0.710566
infC	32881.7	-0.925684	0.474344	-1.9515	0.0509973	0.711218
appC	272.759	1.19832	0.616182	1.94474	0.0518059	0.71294
argH	8080.93	-0.86699	0.446272	-1.94274	0.0520475	0.71294
bdm	144.245	1.46196	0.752665	1.94238	0.0520914	0.71294
gpt	729.917	-0.93276	0.479798	-1.94407	0.0518871	0.71294
grxB	2644.47	0.921312	0.474215	1.94281	0.0520386	0.71294
pitA	3248.49	-0.841962	0.432296	-1.94765	0.0514567	0.71294
yshB	32408.8	-0.921605	0.475024	-1.94012	0.0523646	0.71446
hisM	601.089	-0.991416	0.51228	-1.9353	0.0529534	0.720264
rpsI	1759.65	-0.910705	0.471582	-1.93117	0.0534621	0.724946
cvpA	9042.17	-0.909449	0.471692	-1.92806	0.0538477	0.725759
ilvX	64.9343	-2.0144	1.0448	-1.92803	0.0538514	0.725759
adeP	2784.46	-0.807085	0.4194	-1.92438	0.0543071	0.729669
codB	21303.3	-0.870698	0.454961	-1.91379	0.0556475	0.743147
gsk	1923.57	-0.839237	0.438387	-1.91437	0.0555723	0.743147
yehW	308.19	1.04608	0.54717	1.9118	0.0559021	0.744292
ugpA	94.3202	1.54131	0.80783	1.90797	0.0563954	0.748598
yghX	256.557	1.17124	0.614511	1.90598	0.0566533	0.749763
pntB	25870.8	-0.886517	0.465834	-1.90308	0.0570306	0.752497
bsmA	220.242	1.17684	0.61962	1.89929	0.0575263	0.753148
metI	2136.34	-0.884032	0.465594	-1.89872	0.0576016	0.753148
mrdA	1985.87	-0.800489	0.421194	-1.90053	0.0573642	0.753148
rpsP	3756.71	-0.936978	0.493799	-1.89749	0.0577636	0.753148
nanK	364.317	0.993829	0.525095	1.89266	0.0584027	0.755835
rplX	9075.61	-0.961663	0.509297	-1.88822	0.0589969	0.755835
tig	22651.5	-0.880875	0.466515	-1.8882	0.0589987	0.755835
ycaK	877.137	-0.847083	0.448605	-1.88826	0.0589909	0.755835
yiaM	12.185	4.59607	2.43313	1.88896	0.0588976	0.755835
yojI	5182.61	-0.895837	0.474108	-1.88952	0.0588221	0.755835
glcA	406.033	1.0347	0.548482	1.88648	0.05923	0.756599
astA	258.596	1.10154	0.585499	1.88136	0.0599223	0.758844
atpF	10703.2	-0.885295	0.470228	-1.88269	0.0597422	0.758844
glcB	1271.31	0.802934	0.426533	1.88247	0.0597729	0.758844
acnA	9502.53	0.868888	0.462543	1.8785	0.0603127	0.761025
yqjC	1992.25	0.889949	0.473989	1.87757	0.0604399	0.761025
entF	1647.91	0.793484	0.423011	1.8758	0.0606825	0.761903
secD	4552.39	-0.858707	0.458296	-1.87369	0.0609726	0.76337
chaB	583.535	1.01612	0.543511	1.86955	0.0615465	0.766202
yfiL	297.746	1.08296	0.579202	1.86974	0.0615201	0.766202
cfa	5869.58	0.876386	0.470155	1.86404	0.0623167	0.769765
flgF	340.111	-1.22668	0.658616	-1.86251	0.0625314	0.769765
rpsN	4931.37	-0.933428	0.501041	-1.86298	0.0624656	0.769765
yjgH	289.399	1.05423	0.565385	1.86462	0.0622348	0.769765
patZ	1695.98	0.820596	0.442134	1.85599	0.0634552	0.778961
metN	4023.86	-0.911747	0.493033	-1.84926	0.0644201	0.780986
mntH	1473.99	0.807584	0.437426	1.84622	0.0648607	0.780986
purT	8201.48	-0.865603	0.467572	-1.85127	0.0641303	0.780986
rplS	1245.17	-0.879787	0.476035	-1.84816	0.0645797	0.780986
rpmF	956.85	-0.891462	0.482668	-1.84695	0.064755	0.780986
rssB	1602.49	0.828005	0.447452	1.85049	0.0642427	0.780986
tufA	395041	-0.932391	0.503923	-1.85026	0.0642755	0.780986
nanM	519.667	0.912308	0.495004	1.84303	0.0653245	0.784428
ybbY	114.041	1.64937	0.897022	1.83872	0.065957	0.789871
lpxB	1871.25	-0.803856	0.437753	-1.83632	0.0663099	0.791016
mtlA	1128.98	0.805347	0.438729	1.83564	0.0664116	0.791016
yciE	90.457	1.51746	0.828514	1.83154	0.0670193	0.795611
yhiI	2260.24	-0.774347	0.422999	-1.83061	0.0671584	0.795611
fadM	200.373	1.14531	0.626255	1.82883	0.0674256	0.796634
xanP	2185.84	-0.810041	0.443291	-1.82734	0.0676493	0.79714
fadL	1878.61	-0.85127	0.466293	-1.82561	0.0679091	0.797987
ilvE	2513.81	-0.840182	0.460511	-1.82446	0.0680833	0.797987
lysZ	782.579	-1.02007	0.55978	-1.82226	0.0684152	0.79975
metR	3428.45	-0.84781	0.466127	-1.81884	0.0689359	0.801584
nrdD	843.981	0.817359	0.449126	1.81989	0.0687764	0.801584
livG	3052.02	-0.879578	0.484191	-1.8166	0.0692791	0.803456
treC	329.904	1.08201	0.596426	1.81415	0.0696551	0.805696
yehE	98.3465	1.44094	0.7954	1.81159	0.070049	0.808131
purF	5913.12	-0.852614	0.471361	-1.80884	0.0704764	0.810939
dinQ	906.222	-0.960132	0.531895	-1.80512	0.0710567	0.815486
arnB	290.412	1.01868	0.565577	1.80114	0.0716809	0.820513
tpx	6593.84	-0.884044	0.492331	-1.79563	0.0725537	0.826212
ydeJ	147.469	1.25861	0.700845	1.79584	0.0725197	0.826212
infB	24944.7	-0.790974	0.441879	-1.79002	0.0734505	0.834269
flxA	180.775	1.19155	0.666639	1.7874	0.0738724	0.836904
cysQ	1258.06	0.818947	0.45971	1.78144	0.0748405	0.841383
potD	8087.1	-0.80238	0.450135	-1.78253	0.0746627	0.841383
ybiO	378.924	1.01205	0.567724	1.78264	0.0746451	0.841383
sufD	1160.34	0.866727	0.486911	1.78005	0.0750674	0.841786
ycaP	940.749	0.824816	0.46426	1.77663	0.0756299	0.845942
rpsE	13403.7	-0.869051	0.489649	-1.77485	0.0759234	0.847074
yjbH	864.937	0.850883	0.479801	1.77341	0.076161	0.84758
livH	2413.38	-0.766472	0.432772	-1.77108	0.0765479	0.84974
rlmG	690.414	-0.819209	0.462923	-1.76965	0.0767863	0.850244
argC	8475.2	-0.832663	0.471213	-1.76706	0.0772177	0.850747
yjcF	82.7537	2.03603	1.15218	1.76711	0.0772098	0.850747
emrA	1792.49	-0.812652	0.46248	-1.75716	0.07889	0.852128
glnP	1305.2	-0.807248	0.458119	-1.76209	0.0780536	0.852128
narY	175.192	1.28553	0.729994	1.76101	0.078237	0.852128
paoA	80.8085	1.52427	0.867018	1.75806	0.0787377	0.852128
rplW	8948.5	-0.868357	0.494106	-1.75743	0.0788443	0.852128
tsx	11667.8	-0.844664	0.479178	-1.76273	0.0779453	0.852128
wzzB	9987.48	-0.819049	0.464573	-1.76301	0.0778984	0.852128
yhaI	27.7983	2.68557	1.52782	1.75778	0.0787849	0.852128
gcvH	1543.38	-0.833664	0.475448	-1.75343	0.0795285	0.856924
insL-1	1188.71	-0.781595	0.446486	-1.75055	0.0800238	0.860158
ugpC	655.866	0.814867	0.465973	1.74874	0.0803355	0.861408
wbbK	2404.18	-0.854962	0.490138	-1.74433	0.0811013	0.865408
ymdF	216.176	1.0986	0.629736	1.74454	0.0810651	0.865408
tolA	6861.28	-0.784057	0.45024	-1.74142	0.0816101	0.866641
yhfG	104.79	1.43481	0.823614	1.74209	0.0814936	0.866641
queA	828.759	-0.796169	0.458567	-1.73621	0.082527	0.870087
rpsK	9249.18	-0.851392	0.490273	-1.73657	0.0824636	0.870087
ygaQ	217.136	1.58624	0.912644	1.73807	0.0821988	0.870087
ybiI	175.19	1.12879	0.650762	1.73457	0.0828173	0.871064
sufS	755.439	0.845282	0.488046	1.73197	0.0832787	0.873831
aaeA	208.593	0.645174	0.661928	0.97469	0.329714	0.875411
aaeB	293.189	0.97883	0.726165	1.34794	0.177677	0.875411
accA	2555.79	-0.371388	0.460285	-0.806865	0.419744	0.875411
accB	6777.53	-0.58553	0.472049	-1.2404	0.214827	0.875411
accC	4919.89	-0.602068	0.461129	-1.30564	0.191675	0.875411
accD	5459.31	-0.37343	0.45588	-0.819141	0.412706	0.875411
aceE	49375.2	-0.652807	0.469081	-1.39167	0.164021	0.875411
aceF	15481.3	-0.607817	0.434924	-1.39753	0.162256	0.875411
aceK	1921.73	0.404857	0.442458	0.915018	0.360182	0.875411
acpP	31293.2	-0.768321	0.496875	-1.54631	0.122031	0.875411
acrA	5554.45	-0.433715	0.466905	-0.928916	0.352933	0.875411
acrB	7609.15	-0.355789	0.449443	-0.791621	0.428582	0.875411
acrE	83.4053	1.25752	1.09908	1.14415	0.252561	0.875411
acrF	661.993	0.778997	0.67208	1.15908	0.246422	0.875411
acrR	507.978	-0.433219	0.496846	-0.871938	0.383242	0.875411
acrZ	146.514	0.560553	0.689351	0.81316	0.416126	0.875411
acs	3688.31	0.597277	0.432882	1.37977	0.167658	0.875411
actP	396.244	0.637492	0.544033	1.17179	0.241281	0.875411
ada	833.596	0.643334	0.471836	1.36347	0.172735	0.875411
adeQ	253.398	1.30184	0.86759	1.50053	0.133478	0.875411
adiA	247.39	0.881434	0.738799	1.19306	0.232845	0.875411
adiC	159.388	0.980508	0.997087	0.983372	0.325424	0.875411
adiY	88.5987	1.32937	1.00906	1.31744	0.18769	0.875411
adk	6841.8	-0.803855	0.473676	-1.69706	0.0896859	0.875411
aegA	298.657	0.834956	0.736906	1.13306	0.257191	0.875411
aes	204.162	0.982868	0.841145	1.16849	0.24261	0.875411
afuC	199.173	0.772753	0.736226	1.04961	0.293896	0.875411
agaA	138.309	0.935028	0.84646	1.10463	0.269318	0.875411
agaD	71.6799	1.20253	1.1142	1.07927	0.280466	0.875411
agaI	87.176	0.816157	1.02533	0.795997	0.426034	0.875411
agaS	87.0777	1.2272	1.09227	1.12353	0.261211	0.875411
agaV	39.8389	1.17161	1.37261	0.853564	0.393346	0.875411
ahpF	4060.37	-0.398385	0.442336	-0.900638	0.367781	0.875411
alaS	18008.1	-0.492535	0.441409	-1.11582	0.264497	0.875411
alkA	566.72	0.623283	0.495972	1.25669	0.208866	0.875411
alkB	51.9609	0.972044	1.08631	0.894815	0.370886	0.875411
allA	94.7426	0.754664	0.868906	0.868523	0.385108	0.875411
allB	187.245	0.948743	0.835063	1.13613	0.255901	0.875411
allC	403.749	0.448478	0.542744	0.826317	0.408624	0.875411
allD	105.442	1.42436	0.990635	1.43782	0.150484	0.875411
allS	152.765	1.24261	0.734962	1.69072	0.0908905	0.875411
alpA	38.4195	1.14642	1.23321	0.929622	0.352567	0.875411
alsA	221.945	1.27473	0.855925	1.4893	0.136409	0.875411
alsB	171.549	0.848143	0.785363	1.07994	0.28017	0.875411
alsC	65.4219	0.993945	1.10277	0.901312	0.367422	0.875411
alsE	102.901	0.690042	0.852803	0.809146	0.418431	0.875411
alsK	135.714	0.812119	0.780694	1.04025	0.298223	0.875411
amiA	846.479	-0.444055	0.486938	-0.911935	0.361803	0.875411
amiC	2535.5	-0.612491	0.407036	-1.50476	0.132387	0.875411
ampG	837.41	-0.539463	0.450866	-1.1965	0.2315	0.875411
ansA	1682.95	-0.461792	0.484561	-0.953012	0.340584	0.875411
ansB	194.789	0.583668	0.693745	0.84133	0.400163	0.875411
ansP	515.986	-0.517499	0.53482	-0.967613	0.333237	0.875411
aphA	160.722	0.681276	0.792842	0.859284	0.390184	0.875411
appA	368.94	0.688777	0.522113	1.31921	0.187098	0.875411
appB	171.388	1.0791	0.747971	1.4427	0.149104	0.875411
appY	115.869	0.976692	0.756213	1.29156	0.196511	0.875411
apt	3589.19	-0.744029	0.478389	-1.55528	0.119879	0.875411
araA	146.248	0.971844	0.803847	1.20899	0.226666	0.875411
araB	183.4	1.28701	0.830852	1.54903	0.121375	0.875411
araD	77.6769	1.36638	1.12799	1.21135	0.225763	0.875411
araE	330.124	0.589913	0.628276	0.93894	0.347761	0.875411
araF	242.817	0.584308	0.722662	0.808549	0.418774	0.875411
araG	273.302	0.890416	0.658781	1.35161	0.176499	0.875411
araH	165.06	0.78105	0.753016	1.03723	0.299629	0.875411
araJ	414.861	0.512257	0.538509	0.95125	0.341478	0.875411
arfA	2370.95	-0.736462	0.522828	-1.40861	0.158949	0.875411
argE	6690.28	-0.604921	0.476743	-1.26886	0.20449	0.875411
argF	19590.6	-0.550219	0.455004	-1.20926	0.226562	0.875411
argI	6472.56	-0.625342	0.449793	-1.39029	0.164441	0.875411
argK	157.468	1.10503	0.926373	1.19285	0.232927	0.875411
argO	406.829	0.427304	0.546453	0.78196	0.434238	0.875411
argQ	93.1484	-0.6916	0.804062	-0.860133	0.389716	0.875411
argR	2024.14	-0.638314	0.464277	-1.37485	0.169177	0.875411
argS	5097.96	-0.805364	0.476973	-1.68849	0.0913178	0.875411
argV	672.719	-0.485514	0.533833	-0.909485	0.363094	0.875411
argX	55.9849	-0.857738	0.990125	-0.866293	0.38633	0.875411
argY	990.357	-0.846188	0.537205	-1.57517	0.115217	0.875411
ariR	12.1781	1.90727	2.00986	0.948958	0.342642	0.875411
arnA	454.282	0.812014	0.49859	1.62862	0.103394	0.875411
arnC	204.072	1.09847	0.635161	1.72943	0.0837319	0.875411
arnD	97.8018	1.0415	0.897276	1.16074	0.245749	0.875411
arnF	45.804	0.997596	1.17264	0.850729	0.39492	0.875411
aroB	6539.13	-0.467156	0.443789	-1.05266	0.292499	0.875411
aroC	2904.5	-0.431194	0.469526	-0.91836	0.35843	0.875411
aroH	1641.8	-0.713998	0.472398	-1.51143	0.130679	0.875411
aroK	5587.26	-0.77889	0.455626	-1.70949	0.0873595	0.875411
aroM	516.758	0.405178	0.495476	0.817755	0.413497	0.875411
aroP	11899.6	-0.615565	0.470976	-1.307	0.191213	0.875411
arpA	251.859	1.24383	0.859126	1.44778	0.147678	0.875411
arpB	94.5271	1.32707	0.976343	1.35923	0.174074	0.875411
artI	844.842	-0.452555	0.487764	-0.927816	0.353503	0.875411
artM	549.178	-0.832926	0.484557	-1.71894	0.0856247	0.875411
artP	1474.89	-0.668465	0.494851	-1.35084	0.176746	0.875411
artQ	476.059	-0.519642	0.499362	-1.04061	0.298056	0.875411
ascB	551.413	0.415016	0.502912	0.825226	0.409243	0.875411
ascF	170.892	1.25501	0.829048	1.5138	0.130076	0.875411
ascG	3293.56	-0.368561	0.445123	-0.827999	0.407671	0.875411
aslA	339.051	0.896624	0.645335	1.38939	0.164713	0.875411
aslB	265.643	0.747325	0.761678	0.981156	0.326516	0.875411
asmA	2481.63	-0.409638	0.438106	-0.93502	0.349778	0.875411
aspS	5127.18	-0.558697	0.44671	-1.25069	0.211046	0.875411
asr	286.478	0.747234	0.579174	1.29017	0.196991	0.875411
astB	210.823	0.861601	0.666263	1.29318	0.195947	0.875411
astD	342.807	0.892536	0.539645	1.65393	0.0981414	0.875411
astE	153.3	1.18528	0.779214	1.52112	0.12823	0.875411
atoA	38.2802	1.33698	1.44154	0.927471	0.353682	0.875411
atoC	258.867	0.672706	0.609643	1.10344	0.269835	0.875411
atoE	72.439	1.38007	1.09403	1.26146	0.207143	0.875411
atoS	161.823	0.743352	0.766042	0.970381	0.331857	0.875411
atpA	12276.6	-0.505069	0.462162	-1.09284	0.274464	0.875411
atpB	3863.75	-0.683462	0.460118	-1.4854	0.137437	0.875411
atpC	1796.61	-0.736742	0.454712	-1.62024	0.105182	0.875411
atpD	17007.6	-0.526313	0.462165	-1.1388	0.254786	0.875411
atpE	2727.54	-0.801758	0.484063	-1.65631	0.0976597	0.875411
atpG	12143.3	-0.577607	0.47583	-1.21389	0.224789	0.875411
atpH	5564	-0.689089	0.466665	-1.47662	0.139777	0.875411
atpI	3476.3	-0.637629	0.46831	-1.36155	0.173339	0.875411
bacA	1437.19	-0.347612	0.429167	-0.809969	0.417958	0.875411
bamA	10362	-0.369198	0.446976	-0.825991	0.408809	0.875411
bamB	3867.6	-0.494361	0.461527	-1.07114	0.284106	0.875411
bamC	3094.85	-0.472091	0.468672	-1.0073	0.313793	0.875411
basR	204.743	0.574726	0.614339	0.93552	0.349521	0.875411
bax	3144.28	-0.584952	0.470892	-1.24222	0.214155	0.875411
bcsA	426.526	0.920393	0.670815	1.37205	0.170047	0.875411
bcsB	371.637	0.859251	0.604756	1.42082	0.155369	0.875411
bcsC	1548.62	0.369673	0.432601	0.854535	0.392809	0.875411
bcsE	1853.02	0.390104	0.457759	0.852204	0.394101	0.875411
bcsG	787.298	0.587524	0.452948	1.29711	0.194593	0.875411
bcsQ	273.872	0.43799	0.563047	0.777893	0.436632	0.875411
bcsZ	319.491	0.776019	0.645668	1.20188	0.229408	0.875411
bdcA	166.912	0.708066	0.776592	0.911761	0.361895	0.875411
bfd	464.586	0.632734	0.551982	1.14629	0.251673	0.875411
bglB	395.963	0.914069	0.75506	1.21059	0.226052	0.875411
bglF	363.843	1.1611	0.826817	1.4043	0.16023	0.875411
bglG	193.111	1.27758	0.947372	1.34855	0.177482	0.875411
bglH	266.818	1.18891	0.852983	1.39383	0.16337	0.875411
bglJ	112.644	0.902724	0.998705	0.903895	0.366051	0.875411
bglX	3080.56	-0.593914	0.424845	-1.39795	0.162127	0.875411
bipA	11494.7	-0.571873	0.483609	-1.18251	0.237003	0.875411
birA	1211.38	-0.361405	0.43778	-0.82554	0.409065	0.875411
blr	216.898	-0.683364	0.609486	-1.12121	0.262197	0.875411
btsT	248.38	0.705764	0.759737	0.928958	0.352911	0.875411
btuB	5002.16	-0.373469	0.429904	-0.868728	0.384996	0.875411
btuC	681.712	-0.449845	0.483557	-0.930283	0.352225	0.875411
btuE	1587.37	0.487601	0.495026	0.985	0.324624	0.875411
btuF	284.335	-0.647782	0.567286	-1.1419	0.253496	0.875411
cadA	179.659	1.52212	0.947305	1.60679	0.1081	0.875411
cadB	146.611	1.25795	1.01262	1.24228	0.214134	0.875411
cadC	200.107	1.00891	0.72391	1.3937	0.163409	0.875411
caiC	389.567	0.496411	0.576335	0.861324	0.38906	0.875411
caiD	140.978	0.696966	0.875122	0.796421	0.425787	0.875411
caiE	169.483	0.811367	0.834775	0.971959	0.331071	0.875411
caiF	1366.02	-0.510376	0.478556	-1.06649	0.286202	0.875411
caiT	189.091	0.923598	0.928897	0.994296	0.320079	0.875411
carA	26666.4	-0.653723	0.480695	-1.35996	0.173844	0.875411
carB	35797.8	-0.648052	0.473049	-1.36995	0.170704	0.875411
cas3	641.186	0.609317	0.602411	1.01146	0.311794	0.875411
casA	402.588	0.648692	0.622545	1.042	0.297412	0.875411
casC	177.457	0.651533	0.741051	0.879201	0.379292	0.875411
cbpA	1572.1	0.694211	0.476926	1.45559	0.145505	0.875411
cbpM	133.058	0.710697	0.716061	0.99251	0.320949	0.875411
cbrA	248.809	0.936672	0.791912	1.1828	0.236889	0.875411
ccmB	199.086	-0.597587	0.622094	-0.960606	0.33675	0.875411
ccp	616.481	0.47726	0.564871	0.844901	0.398166	0.875411
cdd	223.887	0.477924	0.600949	0.795281	0.42645	0.875411
cdgI	127.125	1.01988	0.855572	1.19204	0.233245	0.875411
cdh	700.029	-0.651628	0.471363	-1.38243	0.166839	0.875411
cdsA	1476.64	-0.621064	0.441719	-1.40602	0.159719	0.875411
cecR	191.974	0.492705	0.630119	0.781923	0.43426	0.875411
chaA	738.607	-0.566106	0.479442	-1.18076	0.237698	0.875411
chbF	319.732	0.498501	0.633399	0.787024	0.431268	0.875411
chbR	169.491	0.689793	0.75697	0.911255	0.362161	0.875411
cheR	53.6248	1.39991	1.21837	1.149	0.250558	0.875411
chiX	21.537	1.38195	1.65169	0.836691	0.402767	0.875411
citC	42.6973	1.81264	1.49351	1.21368	0.224871	0.875411
citF	72.0648	1.11076	1.19292	0.931127	0.351788	0.875411
citG	52.3698	1.43903	1.31445	1.09477	0.273616	0.875411
citT	147.504	1.17365	0.987751	1.18821	0.234752	0.875411
citX	12.5405	1.96275	2.34703	0.836271	0.403002	0.875411
clpA	6656.3	0.458402	0.447438	1.0245	0.305598	0.875411
clsC	513.904	0.58893	0.489607	1.20286	0.229029	0.875411
cmk	2147.05	-0.581341	0.462497	-1.25696	0.208767	0.875411
cmoA	358.552	-0.462926	0.596522	-0.776043	0.437724	0.875411
cmoM	2856.26	-0.514694	0.455761	-1.12931	0.258768	0.875411
cmtA	337.554	0.881705	0.756955	1.16481	0.244098	0.875411
cmtB	42.7231	1.52339	1.20093	1.26851	0.204616	0.875411
coaA	1295.56	-0.455981	0.442738	-1.02991	0.303051	0.875411
cobT	1759.66	-0.522791	0.436396	-1.19797	0.230928	0.875411
cobU	1343.12	-0.552043	0.485902	-1.13612	0.255906	0.875411
comR	1319.48	-0.487563	0.530129	-0.919706	0.357727	0.875411
corA	2309.24	-0.4553	0.455	-1.00066	0.316991	0.875411
cpoB	5751.57	-0.803018	0.466042	-1.72306	0.0848781	0.875411
cpsB	265.091	0.865907	0.734457	1.17897	0.238408	0.875411
cpsG	147.312	0.701982	0.855554	0.8205	0.411931	0.875411
creA	2654.36	-0.368887	0.470626	-0.783821	0.433145	0.875411
crfC	547.744	0.508961	0.549577	0.926097	0.354396	0.875411
csgB	106.397	0.97349	0.820616	1.18629	0.235507	0.875411
cspA	2136.34	-0.807512	0.489432	-1.6499	0.0989638	0.875411
cspB	42.553	0.986442	1.23214	0.800593	0.423367	0.875411
cspC	1285.03	-0.616741	0.482425	-1.27842	0.201102	0.875411
cspD	2070.68	0.400562	0.499151	0.802486	0.422272	0.875411
cspH	26.0097	1.38199	1.64701	0.839089	0.401419	0.875411
cspI	16.8734	1.97547	1.83612	1.07589	0.281976	0.875411
csrA	1408.73	0.426685	0.486072	0.877824	0.380039	0.875411
csrC	17061	0.550167	0.49462	1.1123	0.266008	0.875411
cstA	4783.18	-0.336746	0.422393	-0.797233	0.425316	0.875411
cusA	2258.15	-0.550294	0.424046	-1.29772	0.194383	0.875411
cusC	2457.53	-0.667638	0.446807	-1.49424	0.135112	0.875411
cusF	510.563	-0.753983	0.549111	-1.3731	0.169722	0.875411
cusR	953.79	-0.422058	0.462076	-0.913395	0.361035	0.875411
cusS	721.956	-0.432981	0.461005	-0.939213	0.347622	0.875411
cybB	1373.98	-0.424832	0.472822	-0.898502	0.368918	0.875411
cydC	826.243	-0.424764	0.464783	-0.913897	0.360771	0.875411
cydD	1682.7	-0.467182	0.452102	-1.03336	0.301437	0.875411
cynT	98.9888	0.887479	0.835578	1.06211	0.288184	0.875411
cynX	171.681	1.2523	0.860035	1.4561	0.145365	0.875411
cyoA	10547.1	-0.593269	0.478197	-1.24064	0.21474	0.875411
cyoB	13832.9	-0.61694	0.452488	-1.36344	0.172744	0.875411
cyoC	1539.43	-0.497376	0.511669	-0.972066	0.331018	0.875411
cyoD	465.132	-0.947364	0.579738	-1.63412	0.102233	0.875411
cysB	1837.34	-0.432465	0.492657	-0.877821	0.380041	0.875411
cysI	13354.6	-0.343636	0.441766	-0.777868	0.436647	0.875411
cysK	26955.4	-0.368137	0.471117	-0.781414	0.434559	0.875411
cysM	14468.9	-0.573065	0.446118	-1.28456	0.198946	0.875411
cysS	2419.37	-0.613615	0.454706	-1.34948	0.177184	0.875411
cysT	10.3454	2.41294	2.13157	1.132	0.257634	0.875411
cyuP	351.726	0.553181	0.663363	0.833905	0.404335	0.875411
dacA	2594.49	-0.64743	0.472147	-1.37125	0.170298	0.875411
dacB	1355.68	-0.514496	0.454671	-1.13158	0.257811	0.875411
dacC	2309.51	0.656566	0.452054	1.45241	0.146389	0.875411
damX	3619.3	-0.42348	0.454829	-0.931075	0.351815	0.875411
dapA	7418.33	-0.421988	0.456595	-0.924207	0.355379	0.875411
dapE	707.829	-0.378841	0.460713	-0.822293	0.41091	0.875411
dcd	830.466	-0.393224	0.477917	-0.822789	0.410628	0.875411
dcm	1178.48	-0.427323	0.455288	-0.938577	0.347948	0.875411
dctA	857.402	-0.405646	0.462529	-0.877018	0.380477	0.875411
dcuA	1766.13	-0.480619	0.447567	-1.07385	0.28289	0.875411
dcuB	279.822	0.903113	0.781951	1.15495	0.248112	0.875411
dcuC	138.702	1.07245	0.907127	1.18225	0.237107	0.875411
dcuD	324.96	0.865553	0.799404	1.08275	0.27892	0.875411
ddlA	839.972	-0.412592	0.455501	-0.905798	0.365043	0.875411
ddlB	5007.29	-0.556478	0.476164	-1.16867	0.242537	0.875411
ddpB	100.275	0.911183	0.860663	1.0587	0.289737	0.875411
ddpD	117.698	0.706051	0.743536	0.949585	0.342323	0.875411
ddpX	109.782	0.654069	0.798094	0.819538	0.412479	0.875411
deaD	1932	-0.467385	0.420234	-1.1122	0.266051	0.875411
deoC	706.103	0.599678	0.476059	1.25967	0.207788	0.875411
deoR	712.659	-0.409196	0.511412	-0.800128	0.423636	0.875411
der	4245.01	-0.380953	0.446471	-0.853255	0.393518	0.875411
dfp	2043.2	-0.511916	0.475461	-1.07667	0.281626	0.875411
dgcC	217.441	0.860377	0.804394	1.0696	0.284801	0.875411
dgcE	1590.12	0.462	0.422683	1.09302	0.274386	0.875411
dgcQ	958.673	0.429316	0.452322	0.949138	0.34255	0.875411
dgcT	426.041	0.510299	0.531162	0.960722	0.336692	0.875411
dgoD	308.197	0.711034	0.685939	1.03659	0.299929	0.875411
dgoK	76.2589	0.820747	0.968317	0.847601	0.39666	0.875411
dgoT	264.885	1.22865	0.837261	1.46747	0.142249	0.875411
djlB	185.562	1.02107	0.82287	1.24087	0.214655	0.875411
djlC	402.834	0.637092	0.626924	1.01622	0.309525	0.875411
dkgB	373.201	0.632794	0.52477	1.20585	0.227875	0.875411
dld	3572.68	0.461304	0.468038	0.985612	0.324323	0.875411
dmlA	293.443	0.519931	0.586392	0.886661	0.375261	0.875411
dmlR	747.454	0.444333	0.479677	0.926317	0.354282	0.875411
dmsC	134.333	0.952147	0.806949	1.17993	0.238026	0.875411
dnaA	3356.19	-0.46527	0.442267	-1.05201	0.292795	0.875411
dnaB	1911.59	-0.397921	0.450828	-0.882645	0.377428	0.875411
dnaE	5037.69	-0.473356	0.413906	-1.14363	0.252777	0.875411
dnaG	2743.17	-0.454101	0.444213	-1.02226	0.306658	0.875411
dnaJ	6386.53	-0.670565	0.443823	-1.51088	0.130818	0.875411
dnaN	1926.89	-0.445623	0.446039	-0.999067	0.317762	0.875411
dosP	565.872	0.755452	0.488801	1.54552	0.12222	0.875411
dppB	2141.5	-0.741848	0.463931	-1.59905	0.10981	0.875411
dppC	588.263	-0.599068	0.481873	-1.24321	0.213791	0.875411
dppD	1468.88	-0.719422	0.431705	-1.66646	0.0956209	0.875411
dppF	2541.4	-0.72234	0.432584	-1.66983	0.0949536	0.875411
dsbA	2375.2	-0.439888	0.448587	-0.980607	0.326786	0.875411
dsbB	373.971	-0.421857	0.532268	-0.792566	0.428031	0.875411
dsdA	347.975	0.551773	0.550222	1.00282	0.315948	0.875411
dsdX	181.889	0.700255	0.731658	0.957081	0.338527	0.875411
dtpC	397.247	0.543463	0.542162	1.0024	0.316151	0.875411
dtpD	1048.1	-0.563521	0.438644	-1.28469	0.198902	0.875411
dusA	1563.76	-0.449423	0.433696	-1.03626	0.300079	0.875411
dusC	1172.96	-0.70554	0.429932	-1.64105	0.100787	0.875411
dut	454.138	-0.508908	0.508803	-1.00021	0.31721	0.875411
dxs	1948.09	-0.488674	0.450485	-1.08477	0.278022	0.875411
eaeH	161.507	1.41913	0.97708	1.45242	0.146385	0.875411
ebgA	322.147	0.99495	0.694797	1.432	0.152143	0.875411
ebgC	43.9824	1.27231	1.32572	0.959706	0.337203	0.875411
ebgR	1500.56	-0.569665	0.448022	-1.27151	0.203547	0.875411
ecpC	443.352	0.707253	0.638066	1.10843	0.267675	0.875411
ecpR	136.188	1.02926	0.860213	1.19652	0.231493	0.875411
eda	1199.1	-0.535071	0.481305	-1.11171	0.266263	0.875411
efeO	2268.18	-0.362261	0.449704	-0.805556	0.420499	0.875411
efp	2947.05	-0.417577	0.460819	-0.906163	0.36485	0.875411
elaA	893.498	0.476331	0.475311	1.00215	0.316273	0.875411
elaD	79.9347	0.755239	0.944022	0.800022	0.423698	0.875411
elbB	3743.63	-0.735539	0.474635	-1.54969	0.121216	0.875411
elfC	558.263	0.485692	0.593144	0.818843	0.412876	0.875411
emrD	136.739	1.5539	1.04009	1.494	0.135176	0.875411
emrY	202.408	0.660524	0.787452	0.838813	0.401574	0.875411
emtA	4196.96	-0.508034	0.457132	-1.11135	0.266418	0.875411
eno	16613.7	-0.440159	0.475752	-0.925185	0.35487	0.875411
entA	477.562	0.530459	0.49484	1.07198	0.283729	0.875411
entB	451.997	0.739592	0.509862	1.45057	0.146899	0.875411
entC	1300.04	0.375892	0.480179	0.782815	0.433736	0.875411
entD	78.5421	0.768308	0.922991	0.832411	0.405177	0.875411
entE	1454.17	0.486804	0.451952	1.07711	0.281429	0.875411
entH	407.045	0.65687	0.515818	1.27345	0.202858	0.875411
envC	3535.11	-0.631618	0.421062	-1.50006	0.133599	0.875411
envR	81.6454	1.04268	1.1277	0.9246	0.355174	0.875411
epd	3022.48	-0.438551	0.470309	-0.932475	0.351091	0.875411
epmA	532.108	-0.555291	0.498623	-1.11365	0.26543	0.875411
epmC	520.679	-0.443781	0.509863	-0.870392	0.384086	0.875411
eptC	4030.58	-0.781187	0.455401	-1.71538	0.0862751	0.875411
era	757.658	-0.467411	0.476892	-0.980119	0.327027	0.875411
etp	45.6344	0.930541	1.09004	0.853676	0.393285	0.875411
eutA	131.506	1.35241	1.01664	1.33027	0.183429	0.875411
eutD	71.8127	1.05271	1.03571	1.01641	0.309433	0.875411
eutE	118.897	1.55646	1.01696	1.53051	0.12589	0.875411
eutG	165.201	1.37321	0.91834	1.49531	0.134833	0.875411
eutH	150.517	1.57702	0.914626	1.72423	0.0846669	0.875411
eutJ	101.705	1.34232	1.04653	1.28263	0.199621	0.875411
eutP	36.8016	1.24114	1.30059	0.954286	0.339939	0.875411
eutQ	80.3725	1.05361	1.08956	0.967004	0.333542	0.875411
eutT	45.9078	1.2642	1.25405	1.00809	0.313412	0.875411
evgS	1021.68	0.64583	0.43965	1.46896	0.141843	0.875411
exuR	809.093	-0.385651	0.470254	-0.82009	0.412165	0.875411
exuT	396.335	0.544999	0.558326	0.97613	0.329	0.875411
fabA	2082.15	-0.469596	0.476028	-0.986486	0.323895	0.875411
fabB	9887.62	-0.393737	0.466134	-0.844686	0.398286	0.875411
fabD	10484.8	-0.626062	0.474341	-1.31986	0.186883	0.875411
fabF	4632.35	-0.46662	0.467589	-0.997927	0.318315	0.875411
fabG	18921.3	-0.432862	0.474306	-0.91262	0.361442	0.875411
fabH	4009.86	-0.461846	0.466241	-0.990574	0.321894	0.875411
fabZ	1804.01	-0.697178	0.491064	-1.41973	0.155686	0.875411
fadA	239.387	0.713019	0.623957	1.14274	0.253147	0.875411
fadB	1130.79	0.441108	0.438893	1.00505	0.314875	0.875411
fadE	995.374	0.762153	0.445456	1.71095	0.0870907	0.875411
fadH	557.767	0.89532	0.584031	1.533	0.125276	0.875411
fadI	498.376	0.383943	0.491331	0.781435	0.434547	0.875411
fadK	147.801	0.905084	0.899669	1.00602	0.314407	0.875411
fbp	4494.49	-0.536387	0.458232	-1.17056	0.241776	0.875411
fcl	58.3949	1.05038	1.12507	0.933611	0.350505	0.875411
fdnG	374.408	0.768787	0.714973	1.07527	0.282255	0.875411
fdnH	86.3087	0.850828	1.03538	0.821752	0.411218	0.875411
fdnI	95.5121	0.804712	0.996002	0.807942	0.419124	0.875411
fdoG	3698.38	-0.368788	0.425166	-0.867397	0.385725	0.875411
fdrA	190.516	1.13314	0.884525	1.28107	0.20017	0.875411
fdx	308.78	-0.684634	0.609003	-1.12419	0.260933	0.875411
fecC	110.991	0.665859	0.781976	0.851508	0.394487	0.875411
fecI	798.644	0.504018	0.513944	0.980687	0.326747	0.875411
fepA	2446.2	0.555046	0.426532	1.3013	0.193156	0.875411
fepE	143.722	1.29628	0.986417	1.31413	0.188802	0.875411
fes	627.242	0.689375	0.474708	1.45221	0.146444	0.875411
fhuD	191.829	0.506357	0.625252	0.809845	0.41803	0.875411
fhuE	544.132	0.500872	0.502391	0.996976	0.318776	0.875411
fimE	217.812	0.92996	0.610985	1.52207	0.127992	0.875411
fimH	462.174	0.507646	0.496908	1.02161	0.306966	0.875411
fimZ	41.9122	1.64236	1.26285	1.30052	0.193423	0.875411
fixA	81.5501	1.17134	1.04051	1.12574	0.260275	0.875411
fixB	97.1988	1.147	1.08676	1.05543	0.291228	0.875411
fixC	193.643	1.22538	0.910994	1.34511	0.178591	0.875411
fklB	2087.28	-0.44442	0.489694	-0.907546	0.364118	0.875411
fkpB	1032.8	-0.588681	0.526107	-1.11894	0.263167	0.875411
flgC	108.125	-1.25986	0.937857	-1.34334	0.179162	0.875411
flgG	216.17	-0.956753	0.658745	-1.45239	0.146394	0.875411
flhC	155.392	-0.580303	0.68914	-0.842069	0.39975	0.875411
flhD	281.526	-0.691347	0.612717	-1.12833	0.259181	0.875411
fliE	186.555	-1.14204	0.800623	-1.42644	0.15374	0.875411
fliH	151.999	-0.68915	0.748701	-0.920461	0.357332	0.875411
fliM	94.537	-1.0314	0.908772	-1.13494	0.2564	0.875411
fliT	31.3111	1.45226	1.41245	1.02819	0.303862	0.875411
flk	816.038	-0.381585	0.453947	-0.840594	0.400575	0.875411
fmt	942.383	-0.440641	0.456375	-0.965524	0.334282	0.875411
focA	896.764	0.516373	0.493469	1.04642	0.295369	0.875411
folB	1139.43	-0.656327	0.442176	-1.48431	0.137726	0.875411
folP	742.479	-0.362822	0.463305	-0.783116	0.433559	0.875411
frdA	1418.43	0.582787	0.431938	1.34924	0.17726	0.875411
frdC	31.0107	1.25473	1.36366	0.920122	0.357509	0.875411
frlA	82.2541	1.52218	1.22607	1.24151	0.214416	0.875411
frlB	141.857	0.607235	0.771742	0.786837	0.431378	0.875411
frlC	178.254	0.899679	0.77276	1.16424	0.244327	0.875411
frlD	121.301	0.710515	0.911665	0.77936	0.435768	0.875411
frmA	1661.11	-0.75821	0.446391	-1.69853	0.0894076	0.875411
frmR	714.966	-0.821581	0.485932	-1.69073	0.0908876	0.875411
frvB	170.115	1.24599	0.986504	1.26304	0.206575	0.875411
frvR	172.561	1.22814	0.862349	1.42418	0.154395	0.875411
frvX	314.565	0.678969	0.689234	0.985106	0.324572	0.875411
frwB	83.0319	0.873885	1.05259	0.830225	0.406412	0.875411
frwD	107.656	0.720578	0.917649	0.785243	0.432311	0.875411
fryA	256.64	1.04833	0.814445	1.28717	0.198036	0.875411
fsaA	394.407	0.500883	0.514568	0.973405	0.330352	0.875411
fsaB	239.292	0.530262	0.6414	0.826726	0.408392	0.875411
fsr	332.07	0.529587	0.572339	0.925304	0.354808	0.875411
ftsB	2340.18	-0.529625	0.46402	-1.14138	0.25371	0.875411
ftsE	810.003	-0.376107	0.468182	-0.803336	0.421781	0.875411
ftsH	6256.44	-0.455125	0.456402	-0.997203	0.318666	0.875411
ftsK	7516.37	-0.361541	0.440765	-0.820257	0.41207	0.875411
ftsN	4122.3	-0.465786	0.473159	-0.984418	0.32491	0.875411
ftsQ	4838.49	-0.588881	0.475713	-1.23789	0.215756	0.875411
ftsX	1948.2	-0.32669	0.420643	-0.776645	0.437368	0.875411
ftsY	15776.3	-0.550543	0.455256	-1.2093	0.226546	0.875411
ftsZ	9171.39	-0.354385	0.450189	-0.787192	0.431169	0.875411
fucA	144.45	0.976927	0.854651	1.14307	0.253009	0.875411
fucI	190.901	1.06846	0.781695	1.36686	0.17167	0.875411
fucK	407.859	0.452111	0.534192	0.846346	0.39736	0.875411
fucO	456.701	0.558149	0.644028	0.866653	0.386132	0.875411
fucP	91.7457	1.77631	1.1822	1.50254	0.132957	0.875411
fusA	274997	-0.533356	0.493947	-1.07979	0.280238	0.875411
fxsA	692.166	-0.57653	0.485369	-1.18782	0.234904	0.875411
gadF	15.848	2.11694	1.7816	1.18823	0.234744	0.875411
gadY	37.3634	1.7341	1.21512	1.4271	0.153552	0.875411
gapA	57832.9	-0.424877	0.468924	-0.906067	0.3649	0.875411
gapC	3564.84	0.405831	0.470441	0.862661	0.388324	0.875411
garD	472.66	0.598448	0.611221	0.979104	0.327529	0.875411
garL	59.4112	1.41135	1.05372	1.33939	0.180443	0.875411
garP	109.448	1.37365	1.07308	1.2801	0.200509	0.875411
garR	391.531	0.720447	0.541377	1.33077	0.183265	0.875411
gcl	239.383	1.00609	0.7534	1.3354	0.181746	0.875411
gcvP	3769.17	-0.688352	0.447538	-1.53809	0.124028	0.875411
gcvT	5284.1	-0.539711	0.47453	-1.13736	0.255388	0.875411
ghoS	39.4363	1.555	1.28564	1.20951	0.226466	0.875411
ghxQ	223.158	1.30523	0.765848	1.7043	0.088326	0.875411
glcD	310.05	0.742491	0.591025	1.25628	0.209015	0.875411
glcE	212.458	0.816645	0.723166	1.12926	0.258787	0.875411
glcG	792.166	0.844111	0.489516	1.72438	0.0846393	0.875411
gldA	257.846	0.777702	0.720737	1.07904	0.280572	0.875411
glf	4362.07	-0.791641	0.468522	-1.68966	0.0910938	0.875411
glgA	3057.61	0.422579	0.449527	0.940053	0.347191	0.875411
glmM	3505.61	-0.373109	0.427541	-0.872686	0.382834	0.875411
glnA	21987.7	-0.494975	0.475339	-1.04131	0.297731	0.875411
glnG	1612.87	-0.363173	0.444306	-0.817395	0.413703	0.875411
glnH	11626.2	-0.606142	0.463855	-1.30675	0.191298	0.875411
glnK	3410.33	-0.403336	0.481006	-0.838526	0.401735	0.875411
glnQ	1066.35	-0.723439	0.465428	-1.55435	0.1201	0.875411
glnS	4541.74	-0.374748	0.45459	-0.824365	0.409732	0.875411
glpA	120.246	1.08429	1.01032	1.07321	0.283175	0.875411
glpB	142.704	0.836752	0.861228	0.97158	0.33126	0.875411
glpC	108.456	0.773371	0.900012	0.85929	0.390181	0.875411
glpD	643.959	0.719915	0.50321	1.43065	0.152532	0.875411
glpG	1859.02	-0.476832	0.463111	-1.02963	0.303185	0.875411
glpK	608.917	0.456628	0.500148	0.912985	0.361251	0.875411
glpT	291.366	0.633069	0.688432	0.919582	0.357791	0.875411
glsB	1161.05	-0.680987	0.469139	-1.45157	0.146622	0.875411
gltF	1640.81	-0.804282	0.497115	-1.6179	0.105685	0.875411
gltX	8250.17	-0.469938	0.454951	-1.03294	0.30163	0.875411
glvB	52.1228	1.05031	1.22601	0.856696	0.391613	0.875411
glvC	182.27	1.08174	0.968177	1.1173	0.263868	0.875411
glxK	750.319	0.509457	0.479182	1.06318	0.2877	0.875411
glxR	130.737	1.21587	0.951259	1.27817	0.201191	0.875411
glyQ	3564.22	-0.600947	0.450703	-1.33336	0.182415	0.875411
glyS	5991.66	-0.577179	0.431018	-1.33911	0.180536	0.875411
gmd	85.9261	0.942032	0.98526	0.956125	0.339009	0.875411
gnd	11465.1	-0.394435	0.467005	-0.844605	0.398331	0.875411
gntP	241.524	0.796049	0.759424	1.04823	0.294534	0.875411
gpr	462.801	0.748687	0.498246	1.50265	0.13293	0.875411
gpsA	2589.7	-0.34161	0.436241	-0.783075	0.433583	0.875411
greA	1349.51	-0.515401	0.470216	-1.09609	0.273038	0.875411
grpE	13379.7	-0.401119	0.4763	-0.842156	0.399701	0.875411
gspB	169.586	0.584989	0.730228	0.801104	0.423071	0.875411
gspD	427.543	0.581369	0.60433	0.962006	0.336047	0.875411
gspE	147.779	0.884099	0.797314	1.10885	0.267497	0.875411
gspF	84.4353	0.998225	0.989995	1.00831	0.313305	0.875411
gspH	18.9308	2.06703	1.73806	1.18927	0.234333	0.875411
gspJ	54.3566	0.978229	1.20364	0.812728	0.416374	0.875411
guaA	7952.12	-0.608161	0.46415	-1.31027	0.190106	0.875411
guaB	6882.4	-0.663666	0.445883	-1.48843	0.136637	0.875411
gudD	462.936	0.625842	0.561855	1.11389	0.265328	0.875411
gudP	330.105	1.02556	0.765055	1.34051	0.18008	0.875411
gudX	199.045	0.83455	0.758514	1.10024	0.271226	0.875411
gyrA	15746.1	-0.453096	0.450939	-1.00478	0.315001	0.875411
gyrB	5212.89	-0.574243	0.432708	-1.32709	0.184478	0.875411
hcaD	291.971	0.473001	0.593729	0.796661	0.425648	0.875411
hcp	97.0802	0.872087	1.01174	0.861965	0.388707	0.875411
hcr	90.5965	0.912211	1.00613	0.906655	0.364589	0.875411
hdhA	1510.78	0.469164	0.483782	0.969784	0.332154	0.875411
hemN	1981.11	-0.370362	0.45119	-0.820856	0.411728	0.875411
hflD	1858.9	-0.409958	0.513898	-0.797741	0.425021	0.875411
hflX	11462.1	-0.391342	0.460302	-0.850185	0.395222	0.875411
hicA	483.147	-0.64413	0.55575	-1.15903	0.246445	0.875411
higB	345.548	-0.624858	0.546395	-1.1436	0.252789	0.875411
hisS	10240	-0.535957	0.470775	-1.13846	0.254929	0.875411
hlyE	139.932	0.822522	0.844549	0.973918	0.330097	0.875411
hns	6790.14	-0.682626	0.479606	-1.42331	0.154648	0.875411
hofQ	516.462	0.62889	0.618903	1.01614	0.309565	0.875411
hokA	48.3161	1.2008	1.44419	0.831467	0.40571	0.875411
holA	1437.75	-0.399221	0.498242	-0.801259	0.422982	0.875411
holB	315.953	-0.515539	0.553016	-0.932231	0.351217	0.875411
holE	2843.37	-0.598839	0.455944	-1.3134	0.189047	0.875411
hpt	2272.71	-0.412372	0.45704	-0.902267	0.366915	0.875411
hscA	4106.47	-0.64011	0.442136	-1.44777	0.147682	0.875411
hscB	861.172	-0.447634	0.50814	-0.880927	0.378357	0.875411
hsdM	3118.03	-0.558558	0.436614	-1.27929	0.200794	0.875411
hsdS	1282.49	-0.391928	0.446344	-0.878085	0.379898	0.875411
hslJ	218.251	0.571018	0.604826	0.944103	0.345117	0.875411
hslR	582.811	-0.40143	0.495592	-0.810001	0.41794	0.875411
hslU	2724.8	-0.510644	0.458926	-1.11269	0.265841	0.875411
hsrA	228.867	0.795551	0.701657	1.13382	0.256871	0.875411
htrE	337.652	0.912779	0.735858	1.24043	0.214817	0.875411
hupA	25519.3	-0.522099	0.45337	-1.1516	0.249487	0.875411
hupB	33229.8	-0.59533	0.464844	-1.28071	0.200295	0.875411
hyaA	150.505	0.868604	0.763796	1.13722	0.255446	0.875411
hyaB	112.535	1.26615	0.932951	1.35715	0.174733	0.875411
hyaC	74.1943	0.878605	1.06028	0.828654	0.4073	0.875411
hyaF	118.025	0.910543	0.855752	1.06403	0.287316	0.875411
hybB	158.634	0.787977	0.860499	0.915721	0.359813	0.875411
hycA	43.2538	1.57733	1.36753	1.15341	0.248741	0.875411
hycB	25.225	1.8902	1.61089	1.17339	0.240641	0.875411
hycC	170.081	1.40382	0.988821	1.41969	0.155698	0.875411
hycD	84.801	1.33831	1.13723	1.17681	0.239269	0.875411
hycE	153.438	1.35772	0.905642	1.49918	0.133827	0.875411
hycI	188.32	0.515986	0.654826	0.787975	0.430711	0.875411
hyfA	24.8569	1.47048	1.67758	0.876548	0.380732	0.875411
hyfB	164.871	1.09557	0.862491	1.27024	0.204	0.875411
hyfC	53.4413	1.83158	1.27218	1.43972	0.149947	0.875411
hyfD	91.9542	1.49994	1.18912	1.26139	0.207168	0.875411
hyfF	112.65	1.22564	0.940061	1.30379	0.192307	0.875411
hyfG	157.173	1.15299	0.79026	1.459	0.144566	0.875411
hyfR	213.963	0.737659	0.773637	0.953495	0.340339	0.875411
hyi	97.8665	1.21417	0.998162	1.2164	0.223832	0.875411
hypE	279.427	0.503628	0.559645	0.899906	0.36817	0.875411
hypF	805.383	0.443987	0.521102	0.852016	0.394205	0.875411
hypT	692.052	-0.485529	0.481561	-1.00824	0.313339	0.875411
hyuA	110.917	0.902845	0.942347	0.958081	0.338022	0.875411
idi	222.893	0.904808	0.59711	1.51531	0.129693	0.875411
idnD	213.643	1.02245	0.789532	1.29501	0.195318	0.875411
idnK	219.567	0.610231	0.696212	0.876501	0.380758	0.875411
idnO	93.5956	0.739167	0.946887	0.780629	0.435021	0.875411
idnT	270.783	0.700365	0.573555	1.22109	0.22205	0.875411
ileS	10519.1	-0.58833	0.443492	-1.32659	0.184645	0.875411
ileU	10.1862	1.75055	2.1553	0.812205	0.416674	0.875411
ileX	12.9797	1.91725	2.14623	0.893307	0.371693	0.875411
ilvM	72.19	-1.26452	0.890043	-1.42074	0.155392	0.875411
infA	3995.72	-0.78629	0.474556	-1.6569	0.0975405	0.875411
insA-5	11.3448	-1.57559	1.99073	-0.79146	0.428675	0.875411
insB9	32.557	1.14054	1.39982	0.814772	0.415203	0.875411
insF-4	212.69	0.507411	0.648649	0.782257	0.434063	0.875411
insH-1	1680.78	-0.640664	0.460755	-1.39046	0.164388	0.875411
insH-10	1786.21	-0.535794	0.459479	-1.16609	0.243578	0.875411
insH-11	2107.22	-0.568946	0.457207	-1.24439	0.213354	0.875411
insH-3	2377.72	-0.490443	0.462361	-1.06074	0.288809	0.875411
insH-4	2341.01	-0.652382	0.465244	-1.40224	0.160845	0.875411
insH-6	1519.97	-0.706749	0.452721	-1.56111	0.118497	0.875411
insH-7	2517.95	-0.677894	0.453672	-1.49424	0.135114	0.875411
insH-8	1647.16	-0.703977	0.459428	-1.53229	0.12545	0.875411
insH-9	2503.88	-0.634962	0.449184	-1.41359	0.157482	0.875411
insH21	2312.6	-0.668811	0.465539	-1.43664	0.150821	0.875411
insK	191.588	0.776804	0.886625	0.876136	0.380956	0.875411
insL-2	969.752	-0.645186	0.451107	-1.43023	0.152652	0.875411
insL-3	1050.97	-0.745377	0.453698	-1.64289	0.100405	0.875411
intQ	197.318	0.697914	0.664052	1.05099	0.293262	0.875411
intS	798.643	-0.351325	0.452301	-0.776751	0.437306	0.875411
iprA	56.2472	1.22916	1.27738	0.962247	0.335925	0.875411
iraD	41.2096	0.980572	1.13057	0.867329	0.385762	0.875411
iraM	36.2781	1.18326	1.33493	0.886383	0.375411	0.875411
iraP	1797.93	0.529119	0.506389	1.04489	0.296075	0.875411
iscA	1871.33	-0.524843	0.436839	-1.20146	0.229574	0.875411
iscR	3005.71	-0.428133	0.474987	-0.901358	0.367398	0.875411
iscS	15696.4	-0.643686	0.470712	-1.36747	0.171477	0.875411
iscU	1780.38	-0.538297	0.472072	-1.14029	0.254167	0.875411
ispA	2615.92	-0.574291	0.497714	-1.15386	0.248559	0.875411
ispE	10363.7	-0.551582	0.498163	-1.10723	0.268193	0.875411
ispG	2139.64	-0.351613	0.442687	-0.79427	0.427038	0.875411
ispH	1336.52	-0.391825	0.4293	-0.912708	0.361396	0.875411
ivy	5333.65	0.592008	0.465487	1.27181	0.203442	0.875411
jayE	89.0021	0.748537	0.952948	0.785497	0.432162	0.875411
kbaY	109.758	1.52982	1.05138	1.45506	0.145651	0.875411
kbaZ	121.792	1.34183	0.889216	1.50901	0.131297	0.875411
kch	667.878	0.468848	0.487922	0.960907	0.336599	0.875411
kdpA	177.702	1.12961	0.979061	1.15377	0.248596	0.875411
kdpB	278.243	0.928646	0.778832	1.19236	0.233121	0.875411
kdpD	1013.92	0.345563	0.436933	0.790883	0.429013	0.875411
kdsD	2157.08	-0.408114	0.450987	-0.904936	0.365499	0.875411
kduD	300.546	0.512184	0.561804	0.911678	0.361938	0.875411
kefC	888.517	0.53341	0.472783	1.12823	0.259221	0.875411
kgtP	26560.8	-0.728917	0.471456	-1.5461	0.122081	0.875411
lacA	108.699	0.907525	0.913061	0.993937	0.320253	0.875411
lacI	1838.71	-0.493476	0.446387	-1.10549	0.268948	0.875411
lacY	121.216	1.05264	0.885966	1.18813	0.234783	0.875411
lacZ	343.837	1.03944	0.720118	1.44342	0.148901	0.875411
lafU	191.241	0.90382	0.74977	1.20546	0.228025	0.875411
lamB	1371.93	0.723897	0.434749	1.66509	0.0958941	0.875411
lapA	1714.98	-0.540027	0.486561	-1.10988	0.267049	0.875411
ldtD	2332.57	0.441629	0.453047	0.974797	0.329661	0.875411
lepA	4948.19	-0.677428	0.484177	-1.39913	0.161774	0.875411
lepB	1796.96	-0.63403	0.448501	-1.41366	0.157461	0.875411
leuB	9488.8	-0.576055	0.473698	-1.21608	0.223954	0.875411
leuC	24987.8	-0.504295	0.463962	-1.08693	0.277068	0.875411
leuD	2201.45	-0.528884	0.477005	-1.10876	0.267534	0.875411
leuO	176.123	0.767991	0.795585	0.965316	0.334386	0.875411
leuS	9981.15	-0.438435	0.45116	-0.971795	0.331153	0.875411
leuX	30.7034	1.52621	1.47468	1.03494	0.300695	0.875411
lexA	1019.44	-0.506876	0.453643	-1.11735	0.263846	0.875411
lfhA	298.418	1.01658	0.760354	1.33698	0.18123	0.875411
lgoD	297.336	0.931419	0.767385	1.21376	0.224841	0.875411
lgoT	267.441	0.748985	0.685544	1.09254	0.274595	0.875411
lhr	1358.96	0.544542	0.426599	1.27647	0.201788	0.875411
ligA	2570.41	-0.442297	0.415458	-1.0646	0.287057	0.875411
ligB	909.377	0.583037	0.588411	0.990867	0.321751	0.875411
livJ	103744	-0.35629	0.454633	-0.783687	0.433224	0.875411
livK	21293.5	-0.769166	0.464909	-1.65444	0.0980373	0.875411
lldD	589.303	0.420039	0.499054	0.841669	0.399973	0.875411
lnt	701.313	-0.531365	0.467476	-1.13667	0.255677	0.875411
lon	9851.88	-0.590426	0.440032	-1.34178	0.179667	0.875411
lpd	50644.5	-0.565886	0.478206	-1.18335	0.23667	0.875411
lptA	1261.98	-0.446426	0.49221	-0.906983	0.364416	0.875411
lptC	453.228	-0.449105	0.546228	-0.822193	0.410967	0.875411
lptE	961.098	-0.589796	0.482216	-1.22309	0.221294	0.875411
lptG	1059.06	-0.427956	0.443016	-0.966006	0.334041	0.875411
lpxA	875.213	-0.790918	0.466941	-1.69383	0.0902977	0.875411
lpxC	4725.17	-0.444936	0.466443	-0.953892	0.340138	0.875411
lpxD	4412.1	-0.633234	0.457652	-1.38366	0.166463	0.875411
lpxK	625.01	-0.455942	0.46964	-0.970832	0.331632	0.875411
lpxL	1256.83	-0.471185	0.471711	-0.998885	0.31785	0.875411
lpxP	153.898	0.586452	0.732992	0.800079	0.423665	0.875411
lrp	11451.5	-0.381393	0.462965	-0.823804	0.410051	0.875411
lsrA	164.577	0.808008	0.819789	0.98563	0.324315	0.875411
lsrB	201.438	0.849047	0.706066	1.2025	0.229169	0.875411
lsrC	145.047	1.15467	0.836378	1.38056	0.167415	0.875411
lsrD	52.9015	1.32132	1.24667	1.05988	0.2892	0.875411
lsrF	199.308	0.551969	0.679565	0.812239	0.416655	0.875411
luxS	2793.7	0.759174	0.489939	1.54953	0.121255	0.875411
lysC	11762.8	-0.366488	0.471479	-0.777316	0.436972	0.875411
lysO	670.271	-0.632363	0.497009	-1.27234	0.203253	0.875411
lysS	7293.8	-0.534019	0.446378	-1.19634	0.231564	0.875411
lysT	3936.65	-0.385773	0.477252	-0.80832	0.418906	0.875411
lysU	1392.87	0.437415	0.429322	1.01885	0.308275	0.875411
lysY	210.976	-0.721687	0.646537	-1.11624	0.264321	0.875411
lyxK	203.309	1.03054	0.901831	1.14272	0.253153	0.875411
maa	601.948	-0.449297	0.512298	-0.877023	0.380474	0.875411
mak	3483.31	0.48606	0.445309	1.09151	0.275048	0.875411
malE	2782.45	0.559207	0.443911	1.25973	0.207768	0.875411
malF	458.254	0.64851	0.502556	1.29042	0.196903	0.875411
malG	162.458	0.898953	0.721917	1.24523	0.213047	0.875411
malK	562.356	0.816722	0.478726	1.70603	0.0880019	0.875411
malM	449.88	0.860486	0.515167	1.6703	0.094859	0.875411
malS	554.888	0.585929	0.565288	1.03651	0.299963	0.875411
manZ	3222.39	-0.357221	0.454855	-0.785352	0.432247	0.875411
maoP	1815.96	-0.425102	0.446403	-0.952284	0.340953	0.875411
marC	507.632	0.38798	0.49209	0.788433	0.430443	0.875411
mbiA	35.8521	1.61072	1.44889	1.11169	0.26627	0.875411
mcbR	472.764	0.804368	0.501499	1.60393	0.10873	0.875411
mcrA	297.458	0.45158	0.578647	0.780407	0.435151	0.875411
mcrB	579.512	-0.39052	0.479215	-0.814916	0.41512	0.875411
mdfA	1246.61	-0.486764	0.430454	-1.13082	0.258133	0.875411
mdtD	161.119	0.614722	0.750416	0.819175	0.412687	0.875411
mdtH	209.879	0.594486	0.682598	0.870917	0.383799	0.875411
mdtJ	176.634	-0.646507	0.67922	-0.951838	0.341179	0.875411
mdtL	174.692	0.676397	0.79552	0.850257	0.395182	0.875411
mdtM	215.973	1.02923	0.656561	1.56761	0.116971	0.875411
mdtN	57.9012	1.3645	1.33326	1.02343	0.306102	0.875411
mdtO	142.301	1.54558	1.05267	1.46825	0.142037	0.875411
mdtP	148.86	1.34428	0.962625	1.39648	0.162571	0.875411
mdtQ	167.745	0.896097	0.909479	0.985286	0.324483	0.875411
melA	326.225	1.04238	0.630676	1.6528	0.0983719	0.875411
melB	375.087	0.746888	0.641847	1.16365	0.244564	0.875411
melR	207.013	0.66267	0.62072	1.06758	0.285708	0.875411
mepA	491.156	-0.516916	0.512297	-1.00902	0.312966	0.875411
mepS	7019.92	-0.636991	0.47813	-1.33225	0.182777	0.875411
metA	8881.67	-0.584211	0.487799	-1.19765	0.231054	0.875411
metF	13095.3	-0.411183	0.482948	-0.851402	0.394546	0.875411
metG	5819.67	-0.531988	0.477407	-1.11433	0.265139	0.875411
metK	14739	-0.516432	0.461442	-1.11917	0.263068	0.875411
mgrB	532.785	-0.60887	0.524587	-1.16067	0.245778	0.875411
mgtS	3581.27	-0.493096	0.517527	-0.952794	0.340694	0.875411
mhpA	237.577	0.973103	0.779757	1.24796	0.212047	0.875411
mhpB	109.783	0.952502	0.957921	0.994343	0.320056	0.875411
mhpC	133.426	1.14616	0.909456	1.26027	0.207571	0.875411
mhpD	129.239	0.896054	0.864216	1.03684	0.29981	0.875411
mhpE	194.694	1.1708	0.768157	1.52417	0.127467	0.875411
mhpF	125.978	0.969839	0.772737	1.25507	0.209453	0.875411
miaB	2493.84	-0.735247	0.453877	-1.61993	0.105248	0.875411
micC	13.9202	1.89726	1.94143	0.977248	0.328446	0.875411
mioC	2660.86	-0.686449	0.453156	-1.51482	0.129819	0.875411
mipA	7202.24	-0.72426	0.477962	-1.51531	0.129694	0.875411
mlaA	1333.5	-0.494004	0.45626	-1.08272	0.278931	0.875411
mlaD	1037.28	-0.602523	0.477724	-1.26124	0.207224	0.875411
mlaE	2741.72	-0.701654	0.440327	-1.59348	0.111052	0.875411
mlaF	2457.92	-0.581991	0.442929	-1.31396	0.18886	0.875411
mlc	3853.24	-0.373997	0.454298	-0.823241	0.410371	0.875411
mltA	2135.52	-0.56932	0.440122	-1.29355	0.19582	0.875411
mltG	468.751	-0.520434	0.49591	-1.04945	0.29397	0.875411
mngA	297.127	0.871846	0.856413	1.01802	0.308668	0.875411
mnmA	3099.44	-0.669587	0.468356	-1.42965	0.152817	0.875411
mntP	281.364	-0.854987	0.614503	-1.39135	0.16412	0.875411
mntR	4759.31	-0.655234	0.464079	-1.4119	0.157979	0.875411
mobA	668.492	-0.417507	0.474773	-0.879384	0.379193	0.875411
mocA	106.332	1.07151	0.789189	1.35774	0.174547	0.875411
mpl	6330.85	-0.457732	0.446286	-1.02565	0.305058	0.875411
mppA	1497.31	-0.355853	0.436163	-0.815871	0.414574	0.875411
mprA	1901.1	-0.62248	0.484375	-1.28512	0.19875	0.875411
mraY	1401.95	-0.373917	0.445371	-0.839561	0.401155	0.875411
mrcA	2254.36	-0.504321	0.410113	-1.22971	0.218805	0.875411
mrdB	720.946	-0.463063	0.476676	-0.971443	0.331328	0.875411
mreB	3976.9	-0.513629	0.461134	-1.11384	0.265349	0.875411
mreC	1330.85	-0.496841	0.449845	-1.10447	0.269389	0.875411
msbA	1681.2	-0.756571	0.446256	-1.69538	0.0900042	0.875411
msrA	1175.36	0.574709	0.482552	1.19098	0.233662	0.875411
msrB	4855.26	-0.394149	0.480131	-0.820918	0.411693	0.875411
mtn	2913.04	-0.40965	0.470073	-0.871459	0.383503	0.875411
mukB	8182.25	-0.441691	0.430789	-1.02531	0.305219	0.875411
mukE	687.558	-0.630279	0.541102	-1.1648	0.244098	0.875411
mukF	1775.95	-0.366519	0.441646	-0.829892	0.4066	0.875411
murA	3253.25	-0.390947	0.429343	-0.91057	0.362522	0.875411
murB	1160.2	-0.494283	0.4593	-1.07617	0.281853	0.875411
murC	2913.65	-0.471095	0.474103	-0.993654	0.320391	0.875411
murE	2795.19	-0.406075	0.436262	-0.930806	0.351954	0.875411
murG	2330.09	-0.569206	0.430653	-1.32173	0.186259	0.875411
murJ	859.487	-0.53242	0.454194	-1.17223	0.241105	0.875411
murP	149.1	0.69304	0.771542	0.898254	0.36905	0.875411
mutS	2239.6	-0.51164	0.425398	-1.20273	0.22908	0.875411
nac	818.726	-0.38944	0.463066	-0.841003	0.400346	0.875411
nadD	800.999	-0.72287	0.509418	-1.41901	0.155895	0.875411
nagB	653.571	0.412934	0.511076	0.807969	0.419108	0.875411
nagE	1885.25	-0.357673	0.417803	-0.856081	0.391953	0.875411
nanA	319.152	0.574542	0.554732	1.03571	0.300336	0.875411
nanE	116.986	0.93299	0.872654	1.06914	0.285006	0.875411
nanS	247.855	0.885272	0.67413	1.31321	0.189113	0.875411
nanT	216.276	1.2927	0.818253	1.57983	0.114147	0.875411
narG	509.627	0.593034	0.628027	0.944282	0.345026	0.875411
narH	208.242	0.76766	0.723863	1.0605	0.288915	0.875411
narI	64.4961	1.51912	1.14571	1.32593	0.184864	0.875411
narK	175.689	0.993234	0.89514	1.10958	0.267178	0.875411
narP	769.685	-0.581316	0.482374	-1.20511	0.228159	0.875411
narV	87.7925	0.828851	0.876163	0.946001	0.344148	0.875411
narW	76.4039	1.32918	0.939144	1.41531	0.156979	0.875411
narX	1121.08	-0.405314	0.447418	-0.905896	0.364991	0.875411
ndh	3324.26	-0.438043	0.462628	-0.946858	0.343711	0.875411
nfrB	293.516	0.67896	0.604401	1.12336	0.261285	0.875411
nhaA	2282.33	0.557153	0.444376	1.25379	0.209919	0.875411
nhaB	1159.31	-0.615724	0.460836	-1.3361	0.181516	0.875411
nhoA	409.451	0.658356	0.537337	1.22522	0.220493	0.875411
nikA	102.836	1.38469	1.02056	1.3568	0.174846	0.875411
nikB	63.7167	1.44331	1.23669	1.16707	0.243181	0.875411
nikC	54.3317	1.58551	1.20591	1.31479	0.188581	0.875411
nikD	56.2622	1.36138	1.0748	1.26663	0.205287	0.875411
nikE	66.8496	0.911198	1.07745	0.845699	0.397721	0.875411
nirB	336.341	0.99781	0.768555	1.29829	0.194187	0.875411
nirD	22.4333	1.46284	1.67777	0.871898	0.383264	0.875411
nlpI	5451.56	-0.533865	0.471845	-1.13144	0.257869	0.875411
nnr	3437.53	0.562608	0.446502	1.26003	0.207657	0.875411
nohD	126.14	0.838777	0.872053	0.961842	0.336129	0.875411
norV	234.196	0.861969	0.637581	1.35194	0.176396	0.875411
norW	162.064	1.21348	0.862985	1.40615	0.159681	0.875411
nrdE	1145.93	0.370734	0.463067	0.800605	0.42336	0.875411
nrdF	259.09	0.893941	0.575163	1.55424	0.120128	0.875411
nrdG	61.9147	0.948145	0.98296	0.964582	0.334754	0.875411
nrfA	252.176	0.771569	0.684311	1.12751	0.259526	0.875411
nrfC	54.255	1.83576	1.2691	1.4465	0.148037	0.875411
nrfD	253.153	1.12077	0.845614	1.3254	0.18504	0.875411
nrfE	295.023	1.0701	0.724521	1.47697	0.139684	0.875411
nrfF	39.5341	1.37323	1.39726	0.982804	0.325704	0.875411
nrfG	60.9154	1.14161	1.14172	0.9999	0.317359	0.875411
nth	279.494	-0.587136	0.560855	-1.04686	0.295165	0.875411
nudB	2998.33	-0.640005	0.489748	-1.30681	0.191279	0.875411
nudK	279.104	0.539548	0.574128	0.93977	0.347336	0.875411
nuoA	1869.65	-0.449042	0.484157	-0.927471	0.353682	0.875411
nuoB	2923.91	-0.432116	0.486863	-0.887552	0.374782	0.875411
nuoC	6696.52	-0.399428	0.455418	-0.877059	0.380455	0.875411
nuoE	2086.62	-0.5929	0.468979	-1.26423	0.206146	0.875411
nuoF	9490.32	-0.491244	0.463188	-1.06057	0.288884	0.875411
nuoG	10072	-0.532163	0.46294	-1.14953	0.250338	0.875411
nuoH	2422.87	-0.591903	0.464416	-1.27451	0.202482	0.875411
nuoI	1441.2	-0.695116	0.489377	-1.42041	0.155488	0.875411
nuoJ	2503.62	-0.738147	0.485032	-1.52185	0.128046	0.875411
nuoL	5180.21	-0.525509	0.451046	-1.16509	0.243983	0.875411
nuoM	4130.29	-0.510197	0.459997	-1.10913	0.267374	0.875411
nuoN	1655.23	-0.621918	0.453415	-1.37163	0.170178	0.875411
nupC	1278.55	-0.530226	0.476021	-1.11387	0.265335	0.875411
nupG	234.102	0.61297	0.606407	1.01082	0.312101	0.875411
nusA	7806.23	-0.689182	0.46002	-1.49816	0.134092	0.875411
nusB	584.679	-0.729427	0.535043	-1.36331	0.172786	0.875411
obgE	5163.19	-0.697525	0.427847	-1.63031	0.103035	0.875411
ohsC	16.052	2.49984	2.24562	1.11321	0.265619	0.875411
ompA	337983	-0.628949	0.461805	-1.36194	0.173218	0.875411
ompG	204.142	0.794	0.889589	0.892547	0.3721	0.875411
ompL	127.122	1.27465	0.976353	1.30552	0.191715	0.875411
ompN	148.106	0.884836	0.89816	0.985165	0.324543	0.875411
ompT	149690	-0.768951	0.47842	-1.60727	0.107995	0.875411
omrB	33.2077	1.41198	1.48263	0.95235	0.34092	0.875411
opgB	1384.8	-0.360615	0.43855	-0.822289	0.410912	0.875411
opgD	1509.29	-0.381974	0.458109	-0.833806	0.404391	0.875411
opgG	12086.6	-0.482864	0.465526	-1.03724	0.299622	0.875411
opgH	3954.12	-0.519483	0.447668	-1.16042	0.245878	0.875411
oppB	3190.01	-0.431802	0.477943	-0.903459	0.366282	0.875411
oppC	1203.9	-0.410806	0.464783	-0.883865	0.376769	0.875411
oppF	885.101	-0.367605	0.457887	-0.802829	0.422073	0.875411
ortT	175.311	-0.687951	0.685308	-1.00386	0.315448	0.875411
oxyR	2334.44	-0.340092	0.432153	-0.786973	0.431298	0.875411
paaA	99.6059	1.07046	0.969933	1.10364	0.269748	0.875411
paaC	62.6757	1.08307	1.05261	1.02894	0.30351	0.875411
paaE	146.924	1.10101	0.826935	1.33143	0.183046	0.875411
paaF	74.3461	0.879029	0.913114	0.962672	0.335712	0.875411
paaG	125.874	0.721116	0.791677	0.910871	0.362363	0.875411
paaH	289.015	0.91161	0.711734	1.28083	0.200253	0.875411
paaJ	352.419	0.446942	0.537132	0.83209	0.405358	0.875411
paaK	332.954	0.453622	0.574832	0.789138	0.430031	0.875411
paaZ	284.79	0.741849	0.754154	0.983683	0.325271	0.875411
panB	3384.65	-0.377109	0.470969	-0.80071	0.4233	0.875411
panD	4578.89	-0.816982	0.477961	-1.70931	0.0873942	0.875411
paoD	177.175	1.12338	0.780879	1.43861	0.150262	0.875411
parC	3638.93	-0.411477	0.427879	-0.961666	0.336217	0.875411
pbl	68.213	1.43804	1.18965	1.20879	0.226745	0.875411
pcnB	5870.53	-0.725186	0.480515	-1.50918	0.131252	0.875411
pdeA	1430.18	-0.493163	0.427104	-1.15467	0.248227	0.875411
pdeB	487.219	0.650748	0.495235	1.31402	0.18884	0.875411
pdeD	211.323	1.07948	0.641044	1.68394	0.0921939	0.875411
pdeF	258.858	0.602165	0.775256	0.77673	0.437318	0.875411
pdeG	148.493	0.963153	0.859593	1.12047	0.262512	0.875411
pdeH	121.798	0.978013	1.01741	0.961274	0.336414	0.875411
pdhR	2456.87	-0.707011	0.494723	-1.4291	0.152974	0.875411
pdxY	588.214	-0.406362	0.491254	-0.827193	0.408127	0.875411
pepB	4464.3	-0.393438	0.446541	-0.881078	0.378276	0.875411
pepP	5422.5	-0.409104	0.470664	-0.869204	0.384735	0.875411
pepT	1476.3	0.740478	0.449433	1.64758	0.0994387	0.875411
pfkB	3940.28	0.576367	0.474232	1.21537	0.224225	0.875411
pflB	10399.4	0.416931	0.453099	0.920176	0.357481	0.875411
pflC	205.649	0.631704	0.771173	0.819147	0.412702	0.875411
pflD	309.471	0.949328	0.724585	1.31017	0.190139	0.875411
pgaA	390.322	0.783998	0.586649	1.3364	0.181418	0.875411
pgaB	228.768	0.673973	0.754618	0.893132	0.371786	0.875411
pgaC	145.316	0.951964	0.860821	1.10588	0.268779	0.875411
pgpC	350.366	0.616453	0.528402	1.16663	0.243358	0.875411
pheS	5339.11	-0.402774	0.485519	-0.829575	0.406779	0.875411
phnC	36.8275	1.45288	1.34898	1.07702	0.28147	0.875411
phnD	141.564	1.41031	0.982098	1.43602	0.150998	0.875411
phnE	29.3773	1.99241	1.67088	1.19243	0.233093	0.875411
phnF	34.5333	1.90059	1.49741	1.26925	0.204351	0.875411
phnH	18.3984	2.25413	1.85497	1.21518	0.224297	0.875411
phnI	75.2624	1.66973	1.156	1.4444	0.148625	0.875411
phnJ	41.8898	1.68676	1.43813	1.17288	0.240844	0.875411
phnK	112.747	1.75168	1.10933	1.57904	0.114326	0.875411
phnL	42.5975	1.41303	1.38733	1.01852	0.30843	0.875411
phnM	73.0687	1.50772	1.1124	1.35538	0.175296	0.875411
phnN	31.1962	1.23235	1.37082	0.898989	0.368659	0.875411
phnO	76.8487	1.19689	0.871068	1.37404	0.169428	0.875411
phnP	311.8	0.853624	0.552187	1.5459	0.12213	0.875411
phoA	628.342	0.374838	0.46991	0.797679	0.425057	0.875411
phoE	292.924	0.555817	0.622373	0.893062	0.371824	0.875411
phoQ	1322.93	-0.416808	0.441299	-0.944501	0.344914	0.875411
phoR	418.624	0.468278	0.538178	0.870117	0.384236	0.875411
php	142.684	0.761854	0.87496	0.87073	0.383902	0.875411
phr	1006.08	0.690131	0.443757	1.5552	0.119898	0.875411
pinE	119.869	0.807121	0.931793	0.866202	0.386379	0.875411
pitB	211.504	1.18865	0.855979	1.38864	0.164942	0.875411
pldA	1201.89	-0.457594	0.439886	-1.04026	0.298221	0.875411
plsX	4148.9	-0.558896	0.446955	-1.25045	0.211135	0.875411
pmrD	1098.94	-0.41401	0.474695	-0.872159	0.383122	0.875411
pncB	3570.19	-0.561822	0.476202	-1.1798	0.238081	0.875411
pnp	19837.6	-0.632649	0.454276	-1.39265	0.163725	0.875411
pntA	53339.2	-0.787821	0.47166	-1.67031	0.0948571	0.875411
polB	773.507	0.454644	0.4558	0.997464	0.31854	0.875411
potB	214.174	-0.727888	0.611444	-1.19044	0.233873	0.875411
potF	2267.97	-0.357886	0.457518	-0.782234	0.434077	0.875411
pphB	64.2378	1.0232	1.10732	0.924026	0.355473	0.875411
pphC	90.1883	0.980748	1.05867	0.926395	0.354241	0.875411
ppiC	988.543	-0.424063	0.512676	-0.827157	0.408148	0.875411
ppiD	7752.69	-0.483468	0.454299	-1.06421	0.287235	0.875411
ppnN	2845.36	0.699763	0.479962	1.45795	0.144853	0.875411
pppA	533.489	-0.781719	0.488283	-1.60096	0.109387	0.875411
prc	4894.07	-0.343314	0.442351	-0.776114	0.437682	0.875411
preA	398.925	0.55983	0.566332	0.988519	0.322899	0.875411
prfA	1181.35	-0.469125	0.463004	-1.01322	0.310955	0.875411
prfB	9468.85	-0.71038	0.47049	-1.50987	0.131076	0.875411
prfC	3481.89	-0.699402	0.450154	-1.55369	0.120258	0.875411
prfH	45.2508	1.62249	1.31525	1.23359	0.217355	0.875411
priB	1919.87	-0.808166	0.492726	-1.64019	0.100965	0.875411
prmB	2789.75	-0.476523	0.491302	-0.969918	0.332087	0.875411
proQ	6778.46	-0.541788	0.438632	-1.23518	0.216765	0.875411
proS	5789.28	-0.437886	0.449218	-0.974774	0.329672	0.875411
proV	1777.65	-0.541733	0.479912	-1.12882	0.258975	0.875411
proW	1094.18	-0.617723	0.486705	-1.26919	0.204372	0.875411
proY	1405.4	-0.655098	0.428592	-1.52849	0.126391	0.875411
prpB	129.106	1.21953	0.951981	1.28105	0.200177	0.875411
prpC	112.288	1.4182	1.01121	1.40247	0.160775	0.875411
prpD	89.9569	1.1676	1.02997	1.13363	0.256952	0.875411
prpE	391.586	0.973498	0.774507	1.25693	0.20878	0.875411
prs	4465.64	-0.463943	0.477741	-0.971118	0.33149	0.875411
pspA	1656.78	-0.458908	0.44424	-1.03302	0.301596	0.875411
psuG	121.405	0.966016	0.954357	1.01222	0.311435	0.875411
psuK	123.806	0.802857	1.03197	0.777985	0.436578	0.875411
pth	1017.26	-0.396279	0.499645	-0.793121	0.427707	0.875411
ptsA	234.521	1.18132	0.863524	1.36803	0.171304	0.875411
ptsG	20619.7	-0.498597	0.487366	-1.02304	0.306287	0.875411
ptsH	9543.55	-0.486705	0.471188	-1.03293	0.301637	0.875411
ptsI	24876.8	-0.426092	0.457011	-0.932345	0.351158	0.875411
purB	5596.13	-0.722782	0.47434	-1.52376	0.127568	0.875411
purC	5816.8	-0.405764	0.468799	-0.865539	0.386743	0.875411
purD	5326.69	-0.46997	0.450928	-1.04223	0.297306	0.875411
purE	1832.55	-0.785262	0.473851	-1.65719	0.0974807	0.875411
purH	8368.6	-0.39016	0.462728	-0.843173	0.399131	0.875411
purL	16261.9	-0.770426	0.452543	-1.70244	0.088673	0.875411
purM	6117.08	-0.611586	0.457603	-1.3365	0.181386	0.875411
purN	2892.42	-0.594087	0.505667	-1.17486	0.240051	0.875411
purR	2963.61	-0.775042	0.460538	-1.68291	0.0923934	0.875411
putP	7550.99	-0.683492	0.438691	-1.55802	0.119227	0.875411
puuD	1049.76	0.417575	0.485021	0.860942	0.38927	0.875411
puuP	283.999	0.874484	0.578349	1.51203	0.130525	0.875411
pxpA	911.646	-0.457876	0.487838	-0.938581	0.347946	0.875411
pyrD	3181.12	-0.488031	0.460937	-1.05878	0.2897	0.875411
pyrF	2773.58	-0.528565	0.453728	-1.16494	0.244044	0.875411
pyrH	6905.64	-0.470248	0.456374	-1.0304	0.302821	0.875411
qorB	414.194	0.429466	0.508472	0.844621	0.398323	0.875411
qseC	365.254	0.428337	0.54281	0.789109	0.430048	0.875411
queD	266.213	-0.452219	0.575629	-0.785609	0.432097	0.875411
queG	514.281	0.425161	0.491692	0.864689	0.387209	0.875411
racR	1742.56	-0.460311	0.510197	-0.902221	0.366939	0.875411
radA	3827.32	-0.489886	0.436957	-1.12113	0.262233	0.875411
ralR	6.42277	2.41531	2.64391	0.913538	0.36096	0.875411
rapA	2091.11	-0.451075	0.427175	-1.05595	0.290991	0.875411
ravA	716.955	0.454986	0.460584	0.987847	0.323228	0.875411
rbbA	2490.9	-0.603187	0.420589	-1.43415	0.15153	0.875411
rbfA	528.966	-0.439819	0.531337	-0.82776	0.407806	0.875411
rbsR	172.406	1.02874	0.768426	1.33876	0.180648	0.875411
rcbA	13.7883	2.0239	1.96894	1.02791	0.303992	0.875411
rcnR	1822.98	-0.36944	0.469044	-0.787645	0.430904	0.875411
rdgB	432.795	-0.436452	0.522958	-0.834584	0.403952	0.875411
recF	1493.71	-0.73435	0.455321	-1.61282	0.106784	0.875411
recN	772.837	-0.611052	0.462898	-1.32006	0.186816	0.875411
recO	342.298	-0.540253	0.541647	-0.997428	0.318557	0.875411
recR	626.96	-0.43517	0.501691	-0.867407	0.385719	0.875411
rep	2329.85	-0.610174	0.407928	-1.49579	0.134708	0.875411
rfaE	3164.17	-0.492183	0.43638	-1.12788	0.259372	0.875411
rfaH	430.849	-0.538439	0.519898	-1.03566	0.300359	0.875411
rfbA	5375.65	-0.786414	0.463926	-1.69513	0.0900506	0.875411
rfbB	5065.48	-0.576953	0.466846	-1.23585	0.216513	0.875411
rfbC	281.89	-0.685098	0.598508	-1.14468	0.252343	0.875411
rfbD	2347.62	-0.715263	0.465573	-1.53631	0.124463	0.875411
rfbX	976.354	-0.610079	0.478498	-1.27499	0.202314	0.875411
rfe	973.357	-0.511311	0.468445	-1.09151	0.27505	0.875411
rhaA	171.09	1.26632	0.994728	1.27303	0.203007	0.875411
rhaB	144.272	0.995359	0.944391	1.05397	0.291897	0.875411
rhaD	89.5025	0.940913	0.985771	0.954495	0.339833	0.875411
rhaR	119.453	0.94789	0.986107	0.961245	0.336429	0.875411
rhaS	126.115	0.950296	0.895338	1.06138	0.288516	0.875411
rhaT	484.161	0.580655	0.652665	0.889667	0.373645	0.875411
rhlE	597.839	-0.485764	0.475587	-1.0214	0.307065	0.875411
rhmD	125.889	1.03656	0.99414	1.04267	0.297101	0.875411
rho	5309.12	-0.527114	0.455221	-1.15793	0.246892	0.875411
rhsA	901.922	0.657391	0.574042	1.1452	0.252127	0.875411
rhsB	963.839	0.530894	0.553805	0.95863	0.337745	0.875411
rhsC	1142.38	0.473121	0.463798	1.0201	0.30768	0.875411
rhsD	2018.85	0.641624	0.42883	1.49622	0.134596	0.875411
rhsE	575.587	0.538862	0.534783	1.00763	0.313634	0.875411
ribD	2176.3	-0.465983	0.462094	-1.00842	0.313254	0.875411
ribE	2374.47	-0.668041	0.493179	-1.35456	0.175557	0.875411
ridA	7865.97	-0.43311	0.485392	-0.89229	0.372238	0.875411
rihB	89.37	1.12694	1.08654	1.03718	0.29965	0.875411
rimP	4439.43	-0.819185	0.490458	-1.67024	0.0948709	0.875411
rlhA	2246.31	-0.674839	0.446082	-1.51281	0.130327	0.875411
rlmA	1023.7	-0.493329	0.485906	-1.01528	0.309974	0.875411
rlmC	736.65	-0.708371	0.459635	-1.54116	0.123278	0.875411
rlmI	1895.82	-0.612257	0.463845	-1.31996	0.186848	0.875411
rlmL	4288.9	-0.640235	0.436261	-1.46755	0.142227	0.875411
rlmN	888.336	-0.444915	0.454227	-0.979498	0.327334	0.875411
rlpA	2196.12	-0.735086	0.48101	-1.52821	0.126459	0.875411
rluC	2770.84	-0.557823	0.438195	-1.273	0.203018	0.875411
rnb	9620.65	-0.496968	0.476695	-1.04253	0.297167	0.875411
rnc	1279.97	-0.406788	0.483761	-0.840887	0.400411	0.875411
rne	15278.2	-0.732997	0.461019	-1.58995	0.111847	0.875411
rng	3420	-0.419793	0.464678	-0.903407	0.36631	0.875411
rnhB	518.149	-0.525188	0.49164	-1.06824	0.285414	0.875411
rnpA	432.243	-0.775099	0.566861	-1.36735	0.171515	0.875411
rnpB	229614	-0.710074	0.41764	-1.70021	0.089092	0.875411
rplA	21930.9	-0.649803	0.465364	-1.39633	0.162614	0.875411
rplB	30513	-0.70691	0.492671	-1.43485	0.151329	0.875411
rplC	57761.4	-0.725031	0.488792	-1.48331	0.137992	0.875411
rplD	21689.5	-0.743833	0.489425	-1.51981	0.128559	0.875411
rplE	8803.27	-0.730332	0.502629	-1.45302	0.146217	0.875411
rplF	12684.9	-0.671125	0.478216	-1.40339	0.1605	0.875411
rplI	1784.24	-0.740139	0.494204	-1.49764	0.134227	0.875411
rplJ	19847.9	-0.745084	0.489219	-1.52301	0.127757	0.875411
rplK	18535.7	-0.799062	0.495036	-1.61415	0.106495	0.875411
rplL	16435.7	-0.677168	0.476211	-1.42199	0.155029	0.875411
rplM	15817.6	-0.763608	0.479281	-1.59324	0.111107	0.875411
rplN	23912.1	-0.642417	0.448633	-1.43194	0.15216	0.875411
rplP	8373.62	-0.640266	0.482734	-1.32633	0.184729	0.875411
rplQ	1127.61	-0.599085	0.483834	-1.2382	0.215641	0.875411
rplR	3222	-0.666889	0.503348	-1.32491	0.185202	0.875411
rplT	509.935	-0.556261	0.512246	-1.08593	0.277512	0.875411
rplU	18058.3	-0.719735	0.462778	-1.55525	0.119887	0.875411
rplV	5983.91	-0.74694	0.477819	-1.56323	0.117999	0.875411
rplY	5656.44	-0.762893	0.474285	-1.60851	0.107723	0.875411
rpmA	904.428	-0.684389	0.484395	-1.41288	0.157692	0.875411
rpmB	5154.39	-0.726683	0.479141	-1.51664	0.129358	0.875411
rpmC	675.767	-0.618239	0.580372	-1.06525	0.286765	0.875411
rpmE	1501.88	-0.561706	0.486607	-1.15433	0.248364	0.875411
rpmH	1356.15	-0.596151	0.481884	-1.23713	0.21604	0.875411
rpmJ	3448.98	-0.616459	0.512159	-1.20365	0.228725	0.875411
rpnC	3112.48	-0.42336	0.453028	-0.934513	0.350039	0.875411
rpoB	44380.3	-0.619916	0.469664	-1.31992	0.186863	0.875411
rpoC	32118.8	-0.703478	0.461393	-1.52468	0.127339	0.875411
rpoD	5685.88	-0.363452	0.451656	-0.804709	0.420987	0.875411
rpoZ	916.895	-0.812153	0.522081	-1.55561	0.119802	0.875411
rpsA	78967.2	-0.718669	0.460778	-1.55969	0.118834	0.875411
rpsC	9949.49	-0.455676	0.4944	-0.921675	0.356698	0.875411
rpsD	52837.7	-0.743543	0.48952	-1.51892	0.128782	0.875411
rpsF	12007.9	-0.607161	0.481174	-1.26183	0.207009	0.875411
rpsG	20661.7	-0.655837	0.500492	-1.31039	0.190066	0.875411
rpsH	25908.8	-0.590976	0.484259	-1.22037	0.222324	0.875411
rpsJ	15251.3	-0.65744	0.497464	-1.32158	0.186307	0.875411
rpsL	15186.8	-0.689022	0.509872	-1.35136	0.176579	0.875411
rpsM	30838.7	-0.697388	0.535953	-1.30121	0.193186	0.875411
rpsO	2059.83	-0.511984	0.493952	-1.03651	0.299966	0.875411
rpsR	384.396	-0.875765	0.580308	-1.50914	0.131264	0.875411
rpsS	4493.55	-0.659597	0.50346	-1.31013	0.190152	0.875411
rpsT	2612.35	-0.498552	0.484635	-1.02872	0.303613	0.875411
rpsU	8747.83	-0.513777	0.458037	-1.12169	0.261993	0.875411
rrfA	197.78	-0.802897	0.66882	-1.20047	0.229957	0.875411
rrfB	10.9662	4.10312	2.39469	1.71342	0.0866352	0.875411
rrfE	191.778	-0.703473	0.686077	-1.02536	0.305195	0.875411
rrlC	8066.75	-0.64384	0.48686	-1.32244	0.186023	0.875411
rrsD	8476.5	0.574815	0.404355	1.42156	0.155154	0.875411
rrsG	8062.72	0.468673	0.402486	1.16445	0.244243	0.875411
rrsH	15474.6	-0.554692	0.406584	-1.36427	0.172481	0.875411
rseP	14698.8	-0.434168	0.475934	-0.912244	0.36164	0.875411
rsmC	1169.74	-0.413133	0.45657	-0.904862	0.365539	0.875411
rsmF	768.17	-0.670874	0.470745	-1.42513	0.154119	0.875411
rsmI	1579.31	-0.555166	0.438201	-1.26692	0.205184	0.875411
rspA	131.636	0.938845	0.786822	1.19321	0.232787	0.875411
rspB	147.383	0.765644	0.805956	0.949983	0.342121	0.875411
rssA	1884.27	0.387974	0.457475	0.848076	0.396395	0.875411
rsxA	310.173	-0.5558	0.578523	-0.960723	0.336691	0.875411
rsxB	432.349	-0.598849	0.528925	-1.1322	0.25755	0.875411
rsxC	2881.93	-0.748689	0.448263	-1.6702	0.0948801	0.875411
rsxD	358.925	-0.486233	0.534011	-0.91053	0.362543	0.875411
rsxG	308.69	-0.701065	0.563141	-1.24492	0.213162	0.875411
rtcB	621.539	0.507572	0.52455	0.967634	0.333227	0.875411
rtcR	235.682	0.713631	0.740395	0.963852	0.33512	0.875411
rutA	82.9663	1.10025	1.0155	1.08345	0.278607	0.875411
rutB	65.3299	0.845396	1.03065	0.820258	0.412069	0.875411
rutD	51.321	1.27916	1.20928	1.05779	0.290153	0.875411
rutF	13.3608	1.7246	2.17628	0.792456	0.428095	0.875411
rutG	395.295	0.666428	0.603684	1.10394	0.269621	0.875411
ruvA	535.798	-0.42825	0.49609	-0.863249	0.388	0.875411
ruvC	1186.91	-0.84435	0.537046	-1.57221	0.115901	0.875411
sad	1005.12	0.394064	0.438463	0.898739	0.368792	0.875411
sbmC	801.635	0.652675	0.47772	1.36623	0.171867	0.875411
scpA	202.208	1.05064	0.810125	1.29689	0.19467	0.875411
scpB	49.7177	1.22492	1.2	1.02076	0.307367	0.875411
scpC	148.371	1.31018	0.938347	1.39627	0.162634	0.875411
sdhA	13626.6	-0.662285	0.461254	-1.43584	0.151049	0.875411
sdhB	3505.81	-0.800815	0.489878	-1.63472	0.102107	0.875411
sdhC	10618.3	-0.412441	0.446736	-0.923234	0.355885	0.875411
sdhD	1348.28	-0.516189	0.489446	-1.05464	0.29159	0.875411
sdsN	16.1588	1.69914	1.79656	0.945774	0.344264	0.875411
sdsR	12.2316	1.9764	2.04323	0.96729	0.333399	0.875411
secA	6178.01	-0.55965	0.430785	-1.29914	0.193896	0.875411
secF	2577.85	-0.741443	0.432195	-1.71553	0.0862483	0.875411
secM	1626.97	-0.560987	0.516605	-1.08591	0.277518	0.875411
secY	47388	-0.598157	0.493358	-1.21242	0.225352	0.875411
selD	2311.99	-0.376417	0.452253	-0.832315	0.405231	0.875411
serS	7069.75	-0.5936	0.48815	-1.21602	0.223978	0.875411
serT	25.936	1.57421	1.46541	1.07424	0.282715	0.875411
serV	298.358	0.625197	0.598393	1.04479	0.296118	0.875411
serX	25.4746	1.27587	1.54457	0.826038	0.408782	0.875411
setC	151.409	0.951715	0.933715	1.01928	0.308071	0.875411
sfmA	69.0502	1.30724	1.02169	1.27949	0.200724	0.875411
sfmC	28.5339	1.60469	1.48401	1.08132	0.279553	0.875411
sfmD	402.933	0.680953	0.722777	0.942134	0.346124	0.875411
sfmH	71.1575	1.31548	1.24337	1.058	0.290057	0.875411
sgbE	78.0948	1.35423	1.04641	1.29416	0.195609	0.875411
sgbU	84.2166	1.40782	1.01964	1.38071	0.16737	0.875411
sgcC	208.304	1.08129	0.765146	1.41319	0.157601	0.875411
sgcE	71.3388	0.918232	0.97156	0.945111	0.344602	0.875411
sgcQ	101.849	0.694466	0.871408	0.796947	0.425482	0.875411
sgcR	143.912	0.697486	0.813277	0.857623	0.3911	0.875411
sgcX	148.678	1.00785	0.801906	1.25682	0.208819	0.875411
sieB	34.9602	1.57798	1.30509	1.2091	0.226625	0.875411
sixA	1321.75	-0.546306	0.461636	-1.18341	0.236645	0.875411
skp	7144.92	-0.513037	0.478582	-1.07199	0.283723	0.875411
slt	1910.79	0.535217	0.431952	1.23906	0.215322	0.875411
sokB	19.4983	1.34515	1.69724	0.792555	0.428037	0.875411
sokE	40.8654	1.24634	1.18702	1.04998	0.293729	0.875411
soxR	258.24	0.626249	0.667515	0.938179	0.348152	0.875411
soxS	1040.98	-0.548826	0.503006	-1.09109	0.275232	0.875411
speF	199.581	1.18545	0.855706	1.38535	0.165946	0.875411
speG	1176.03	-0.719379	0.478928	-1.50206	0.133082	0.875411
spoT	4526.61	-0.556014	0.444278	-1.2515	0.210752	0.875411
sraG	19.7549	1.99488	1.74399	1.14386	0.252683	0.875411
srmB	2800.6	-0.55049	0.451311	-1.21976	0.222556	0.875411
ssnA	102.034	1.28383	1.07069	1.19907	0.230502	0.875411
ssrA	26024.9	0.58714	0.429072	1.36839	0.171189	0.875411
sstT	2292.49	-0.676565	0.445495	-1.51868	0.128843	0.875411
ssuA	51.0346	1.05102	1.14693	0.916374	0.359471	0.875411
ssuB	400.807	0.428003	0.51822	0.825911	0.408855	0.875411
ssuC	84.7917	1.07192	0.990158	1.08257	0.278998	0.875411
stfR	490.148	0.942853	0.659072	1.43058	0.152551	0.875411
sthA	2356.36	-0.443768	0.455223	-0.974837	0.329641	0.875411
sufC	547.834	0.799222	0.498095	1.60456	0.108592	0.875411
sufE	125.583	0.991151	0.727357	1.36267	0.172985	0.875411
surA	3949.34	-0.518086	0.476852	-1.08647	0.277271	0.875411
tadA	553.849	-0.488467	0.488344	-1.00025	0.317189	0.875411
tag	769.489	0.366658	0.459247	0.798389	0.424645	0.875411
talB	6078.76	-0.422536	0.490588	-0.861284	0.389081	0.875411
tas	1348.87	0.479791	0.488841	0.981488	0.326352	0.875411
tatA	1353.28	-0.673514	0.52201	-1.29023	0.19697	0.875411
tatB	1689.43	-0.794835	0.49596	-1.60262	0.109019	0.875411
tatD	629.888	-0.369251	0.47058	-0.784671	0.432647	0.875411
tatE	4387.06	-0.509305	0.488839	-1.04187	0.297474	0.875411
tauA	259.146	0.549674	0.655337	0.838766	0.401601	0.875411
tauC	133.489	0.820022	0.914924	0.896274	0.370107	0.875411
tcdA	1147.47	-0.425865	0.433479	-0.982437	0.325885	0.875411
tdcA	142.692	1.06562	0.947979	1.12409	0.260973	0.875411
tdcB	169.295	1.19981	0.986032	1.2168	0.22368	0.875411
tdcE	317.202	0.602119	0.71609	0.840843	0.400436	0.875411
tdcG	278.101	0.852084	0.711685	1.19728	0.231199	0.875411
tdcR	15.9681	1.71666	1.90088	0.903086	0.36648	0.875411
tfaQ	164.983	0.843163	0.841731	1.0017	0.316488	0.875411
tfaR	163.212	0.928501	0.780869	1.18906	0.234416	0.875411
tff	1679.64	-0.682162	0.527278	-1.29374	0.195754	0.875411
thiB	2547.72	-0.461073	0.454467	-1.01454	0.310327	0.875411
thiD	614.949	-0.539893	0.505574	-1.06788	0.285573	0.875411
thiI	1401.8	-0.570607	0.435528	-1.31015	0.190145	0.875411
thiM	2185.24	-0.568734	0.473668	-1.2007	0.229867	0.875411
thiQ	1038.1	-0.541943	0.443826	-1.22107	0.222058	0.875411
thiS	72.9847	-0.795268	0.93827	-0.84759	0.396666	0.875411
thrL	552.444	-0.858466	0.50943	-1.68515	0.0919597	0.875411
thrS	31127.3	-0.590254	0.466922	-1.26414	0.20618	0.875411
thrT	576.015	-0.754453	0.534987	-1.41023	0.158473	0.875411
tilS	2603.72	-0.424688	0.446801	-0.950507	0.341855	0.875411
tisB	171.708	-0.63967	0.676903	-0.944995	0.344661	0.875411
tktA	13440.4	-0.561624	0.462804	-1.21353	0.224929	0.875411
tmk	1744.8	-0.552675	0.485241	-1.13897	0.254716	0.875411
tnaA	280.872	0.814127	0.766376	1.06231	0.288096	0.875411
tnaB	124.06	1.28505	0.970453	1.32418	0.185443	0.875411
tnaC	20.0764	1.31749	1.56873	0.839848	0.400994	0.875411
tolB	17174.6	-0.510647	0.488937	-1.0444	0.296299	0.875411
tolQ	642.643	-0.574965	0.481382	-1.1944	0.23232	0.875411
tolR	722.874	-0.786651	0.506558	-1.55294	0.120439	0.875411
topA	7740.04	-0.576233	0.439894	-1.30994	0.190217	0.875411
topB	2259.85	-0.624481	0.436455	-1.4308	0.152488	0.875411
torA	546.266	0.490665	0.582936	0.841712	0.399949	0.875411
torC	98.4935	1.19651	1.06642	1.12199	0.261867	0.875411
torD	76.0026	0.76291	0.981533	0.777264	0.437003	0.875411
torS	388.328	0.525323	0.637738	0.823729	0.410094	0.875411
torY	139.979	0.97565	0.911314	1.0706	0.284351	0.875411
treR	726.165	-0.380396	0.471725	-0.806394	0.420016	0.875411
trmH	359.556	-0.450559	0.552759	-0.815111	0.415009	0.875411
trmJ	2999.01	-0.470096	0.469159	-1.002	0.316345	0.875411
trmL	662.502	-0.469181	0.472897	-0.992142	0.321128	0.875411
trpA	1815.48	-0.372501	0.474823	-0.784504	0.432745	0.875411
trpB	6730.11	-0.543059	0.485796	-1.11787	0.263621	0.875411
trpC	8577.82	-0.431607	0.463163	-0.931869	0.351404	0.875411
trpE	4454.37	-0.494708	0.469407	-1.0539	0.291929	0.875411
truB	751.761	-0.535878	0.472187	-1.13488	0.256424	0.875411
truC	322.776	-0.493651	0.540121	-0.913964	0.360736	0.875411
tsaB	700.43	-0.80211	0.476404	-1.68367	0.0922447	0.875411
tsaD	1945.68	-0.401294	0.439384	-0.91331	0.36108	0.875411
tsf	10748	-0.499953	0.446436	-1.11987	0.262767	0.875411
tsgA	900.652	-0.56664	0.447647	-1.26582	0.205578	0.875411
ttdA	101.943	1.46215	1.02436	1.42738	0.15347	0.875411
ttdB	97.9772	0.989166	0.995211	0.993926	0.320259	0.875411
ttdT	181.909	1.17163	0.94124	1.24477	0.213217	0.875411
tusE	1094.04	-0.460314	0.487808	-0.943638	0.345355	0.875411
tynA	313.19	0.563984	0.644953	0.874459	0.381868	0.875411
tyrA	3757.33	-0.755403	0.44539	-1.69605	0.0898765	0.875411
tyrP	666.846	-0.624603	0.471567	-1.32453	0.185328	0.875411
tyrS	3355.65	-0.627147	0.452387	-1.38631	0.165653	0.875411
tyrT	201.166	-1.05297	0.730116	-1.4422	0.149247	0.875411
uacT	135.569	1.51017	1.06696	1.4154	0.156953	0.875411
ubiE	2021.56	-0.413529	0.462299	-0.894505	0.371052	0.875411
ubiG	2854.44	-0.488892	0.443417	-1.10256	0.27022	0.875411
ubiH	1348.72	-0.357762	0.453779	-0.788406	0.430459	0.875411
ubiI	1307.82	-0.346257	0.436666	-0.792957	0.427803	0.875411
ucpA	2434.85	-0.759239	0.464705	-1.63381	0.102299	0.875411
udk	579.869	-0.534961	0.505925	-1.05739	0.290332	0.875411
udp	1613.49	0.689536	0.465324	1.48184	0.138382	0.875411
ugpE	105.577	1.08853	0.770668	1.41245	0.157817	0.875411
uhpA	799.899	-0.48974	0.464954	-1.05331	0.292199	0.875411
uhpT	196.606	1.37037	0.932932	1.46889	0.141864	0.875411
uidA	213.326	1.0505	0.799929	1.31324	0.189102	0.875411
uidB	99.4931	1.31966	1.07611	1.22632	0.220079	0.875411
uidC	334.118	0.854661	0.733857	1.16461	0.244175	0.875411
ulaA	154.061	1.11187	0.911696	1.21956	0.222631	0.875411
ulaD	132.21	0.660606	0.844326	0.782406	0.433976	0.875411
ulaF	137.053	0.715952	0.84047	0.851847	0.394299	0.875411
ulaG	217.993	0.763601	0.785243	0.97244	0.330832	0.875411
uof	574.355	-0.442311	0.568281	-0.778332	0.436374	0.875411
upp	6994.96	-0.647767	0.452472	-1.43162	0.152253	0.875411
usg	1345.2	-0.542133	0.457655	-1.18459	0.23618	0.875411
uspC	96.6644	1.16151	0.806033	1.44102	0.149578	0.875411
uup	2682.76	-0.538862	0.427717	-1.25985	0.207722	0.875411
uvrD	2326.7	-0.487224	0.410023	-1.18828	0.234722	0.875411
uvrY	1194.22	-0.52203	0.471265	-1.10772	0.267982	0.875411
uxaC	336.264	0.453757	0.573759	0.79085	0.429032	0.875411
uxuB	335.035	0.529846	0.650658	0.814324	0.415459	0.875411
uxuR	1572.59	-0.373936	0.448045	-0.834596	0.403945	0.875411
valS	8707.99	-0.548045	0.446049	-1.22866	0.219198	0.875411
valU	28.6162	1.10344	1.35209	0.816101	0.414442	0.875411
valV	7.1919	2.25849	2.90814	0.776608	0.43739	0.875411
viaA	664.665	0.401875	0.468644	0.857528	0.391153	0.875411
waaA	1210.09	-0.424051	0.456937	-0.928029	0.353393	0.875411
waaF	1683.08	-0.410884	0.462716	-0.887983	0.37455	0.875411
waaH	139.794	1.25899	0.92599	1.35961	0.173953	0.875411
wbbH	1129.41	-0.408254	0.504397	-0.809391	0.41829	0.875411
wcaA	55.6037	1.01782	1.18677	0.857639	0.391092	0.875411
wcaB	22.4136	1.61712	1.61826	0.999296	0.317651	0.875411
wcaC	86.8393	1.14099	1.04447	1.09241	0.274651	0.875411
wcaD	120.669	1.48244	1.00656	1.47278	0.140811	0.875411
wcaE	40.5417	1.59398	1.33024	1.19826	0.230815	0.875411
wcaF	23.3353	1.46661	1.75619	0.835111	0.403655	0.875411
wcaI	113.625	0.945903	0.866484	1.09166	0.274984	0.875411
wcaJ	175.128	0.834283	0.861897	0.967962	0.333063	0.875411
wcaK	97.9836	0.971326	0.880752	1.10284	0.270098	0.875411
wecC	1346.37	-0.455906	0.435555	-1.04672	0.295226	0.875411
wza	81.5246	1.16653	1.09857	1.06186	0.288298	0.875411
wzb	17.6747	1.54964	1.77925	0.870952	0.383781	0.875411
wzc	222.859	0.911174	0.834614	1.09173	0.274951	0.875411
wzxC	306.81	0.628552	0.715455	0.878535	0.379654	0.875411
wzzE	1485.69	-0.493453	0.451393	-1.09318	0.274316	0.875411
xapA	218.731	0.725671	0.741971	0.978033	0.328058	0.875411
xapB	179.327	0.933463	0.775226	1.20412	0.228544	0.875411
xdhA	420.152	0.704774	0.590761	1.19299	0.232872	0.875411
xdhB	58.939	0.838498	0.992164	0.84512	0.398044	0.875411
xdhC	143.354	0.846773	0.712998	1.18762	0.234982	0.875411
xdhD	391.94	0.770688	0.655628	1.1755	0.239796	0.875411
xseA	1844.8	-0.672148	0.474897	-1.41535	0.156965	0.875411
xseB	1429.7	-0.727562	0.498552	-1.45935	0.144469	0.875411
xylA	675.824	0.809225	0.481357	1.68113	0.0927368	0.875411
xylB	1523.59	0.501149	0.421393	1.18927	0.234334	0.875411
xylE	195.617	1.24744	0.835743	1.49261	0.135539	0.875411
xylF	218.621	0.962058	0.774488	1.24219	0.214168	0.875411
xylG	275.847	0.729759	0.749531	0.97362	0.330245	0.875411
xynR	975.266	-0.484744	0.484946	-0.999583	0.317512	0.875411
yaaJ	418.778	0.766736	0.523242	1.46536	0.142823	0.875411
yaaU	191.605	1.26532	0.970517	1.30376	0.192315	0.875411
yaaW	193.049	0.535745	0.66503	0.805595	0.420476	0.875411
yacH	202.662	0.922285	0.788	1.17041	0.241835	0.875411
yadC	118.815	0.946012	0.859639	1.10048	0.271125	0.875411
yadK	85.7438	0.934885	1.04351	0.895902	0.370305	0.875411
yadL	98.2473	0.669836	0.850023	0.788021	0.430684	0.875411
yadN	45.8652	1.18249	1.322	0.89447	0.371071	0.875411
yadS	392.358	-0.537426	0.525806	-1.0221	0.306734	0.875411
yaeP	527.134	0.654053	0.508861	1.28533	0.198678	0.875411
yaeQ	985.583	-0.411223	0.486699	-0.844923	0.398154	0.875411
yaeR	367.924	-0.436831	0.562168	-0.777047	0.437131	0.875411
yafD	990.062	0.384382	0.468171	0.821029	0.41163	0.875411
yafL	159.6	0.838185	0.77162	1.08627	0.277361	0.875411
yafU	44.2155	1.57775	1.29517	1.21818	0.223156	0.875411
yafV	874.41	0.389698	0.464006	0.839854	0.40099	0.875411
yafY	83.2806	0.70033	0.864793	0.809824	0.418041	0.875411
yafZ	153.287	1.27853	0.922188	1.38641	0.165621	0.875411
yagA	209.742	1.01837	0.831706	1.22444	0.220786	0.875411
yagE	89.3624	1.3502	0.873018	1.54659	0.121962	0.875411
yagF	301.317	0.747303	0.656497	1.13832	0.254987	0.875411
yagG	198.347	0.967515	0.637755	1.51706	0.129251	0.875411
yagH	213.69	0.761298	0.648916	1.17318	0.240722	0.875411
yagJ	362.092	0.566938	0.61217	0.926113	0.354387	0.875411
yagK	121.015	0.602679	0.754509	0.798769	0.424425	0.875411
yagL	126.116	0.806777	0.888719	0.907797	0.363985	0.875411
yagM	89.6249	1.37733	1.00625	1.36878	0.171067	0.875411
yagN	1549.23	-0.492868	0.543237	-0.90728	0.364259	0.875411
yagP	63.6129	0.877661	1.05047	0.835493	0.40344	0.875411
yagU	4088.19	-0.476812	0.472437	-1.00926	0.31285	0.875411
yahD	185.351	0.768064	0.740858	1.03672	0.299866	0.875411
yahE	59.4528	1.58977	1.16436	1.36536	0.172138	0.875411
yahF	157.825	0.935133	0.847708	1.10313	0.26997	0.875411
yahG	197.29	1.14349	0.851029	1.34366	0.17906	0.875411
yahI	84.5326	1.29882	1.05684	1.22897	0.219085	0.875411
yahL	84.7815	1.31664	1.09177	1.20596	0.227831	0.875411
yahN	140.079	0.941303	0.853372	1.10304	0.27001	0.875411
yaiA	200.127	0.596953	0.656797	0.908886	0.363411	0.875411
yaiO	157.403	0.598762	0.693368	0.863557	0.387832	0.875411
yaiP	173.999	1.01738	0.795938	1.27822	0.201173	0.875411
yaiS	39.2981	1.03644	1.26072	0.822101	0.411019	0.875411
yaiY	47.7767	0.887488	1.14088	0.777896	0.436631	0.875411
yajC	722.853	-0.900234	0.535052	-1.68252	0.0924687	0.875411
yajG	1600.02	-0.605478	0.490071	-1.23549	0.216649	0.875411
yajI	216.149	0.521972	0.621299	0.840131	0.400835	0.875411
ybaA	188.825	1.1692	0.680147	1.71903	0.0856081	0.875411
ybaB	6393.2	-0.415116	0.483432	-0.858684	0.390515	0.875411
ybaE	248.734	0.691176	0.64417	1.07297	0.283284	0.875411
ybaL	3597.45	-0.404575	0.431685	-0.937199	0.348656	0.875411
ybbD	109.789	1.22883	0.922707	1.33177	0.182935	0.875411
ybbO	1167.01	-0.41763	0.460858	-0.906202	0.364829	0.875411
ybbW	149.32	1.20307	0.96592	1.24552	0.21294	0.875411
ybcI	62.8048	1.26288	1.10357	1.14436	0.252475	0.875411
ybcK	285.789	0.826551	0.799776	1.03348	0.30138	0.875411
ybcL	155.553	0.82267	0.709048	1.16025	0.245949	0.875411
ybcM	523.204	0.660313	0.505879	1.30528	0.191798	0.875411
ybcN	20.8949	1.40034	1.64958	0.848905	0.395934	0.875411
ybcV	44.0059	1.76389	1.34578	1.31068	0.189965	0.875411
ybdM	92.9589	0.882237	0.955612	0.923217	0.355894	0.875411
ybdN	116.302	0.728281	0.871279	0.835876	0.403224	0.875411
ybdO	54.936	1.37409	1.10844	1.23966	0.215103	0.875411
ybdR	849.507	0.425871	0.451544	0.943144	0.345607	0.875411
ybeD	520.003	-0.455044	0.559734	-0.812965	0.416238	0.875411
ybeF	70.169	0.746586	0.952461	0.783849	0.433129	0.875411
ybeM	713.6	0.451013	0.475601	0.948301	0.342976	0.875411
ybeR	80.0793	0.976558	1.14458	0.853203	0.393547	0.875411
ybeT	48.5936	1.24342	1.20051	1.03574	0.300323	0.875411
ybfA	223.833	0.664288	0.598963	1.10906	0.267403	0.875411
ybfC	82.6741	0.774783	0.965858	0.80217	0.422454	0.875411
ybfD	164.546	1.00217	0.875413	1.1448	0.252293	0.875411
ybfE	263.668	-0.50427	0.580572	-0.868575	0.38508	0.875411
ybfG	161.195	1.00279	0.787083	1.27406	0.202644	0.875411
ybfL	199.254	1.21274	0.881453	1.37584	0.168871	0.875411
ybfO	244.445	0.97103	0.728794	1.33238	0.182736	0.875411
ybfQ	47.1012	1.18837	1.1306	1.05109	0.293218	0.875411
ybgC	1888.82	-0.47287	0.515928	-0.916542	0.359383	0.875411
ybgO	77.8658	1.48421	1.07575	1.3797	0.16768	0.875411
ybgQ	206.996	0.761549	0.842879	0.90351	0.366255	0.875411
ybhA	663.633	-0.408123	0.468852	-0.870473	0.384042	0.875411
ybhC	2951.23	-0.606148	0.450744	-1.34477	0.178699	0.875411
ybhD	140.46	0.817474	0.84079	0.97227	0.330916	0.875411
ybhH	71.1574	1.10705	1.18525	0.934021	0.350293	0.875411
ybhI	139.545	1.41481	1.05766	1.33769	0.180999	0.875411
ybhL	2025.51	0.600151	0.50729	1.18305	0.236788	0.875411
ybiJ	104.562	0.621599	0.770951	0.806276	0.420084	0.875411
ybiR	780.339	-0.444615	0.460111	-0.966321	0.333884	0.875411
ybiT	4660.38	-0.692089	0.427405	-1.61928	0.105386	0.875411
ybiU	728.6	0.805193	0.469184	1.71616	0.0861332	0.875411
ybiW	256.33	0.990652	0.734077	1.34952	0.17717	0.875411
ybiX	156.42	0.573256	0.678572	0.844798	0.398224	0.875411
ybiY	88.846	1.03389	1.02166	1.01197	0.311553	0.875411
ybjG	453.741	-0.430771	0.522704	-0.824119	0.409872	0.875411
ybjH	43.4364	0.981445	1.13683	0.863318	0.387963	0.875411
ybjM	379.161	-0.465359	0.545587	-0.852951	0.393686	0.875411
ybjS	1118.75	-0.746256	0.475507	-1.56939	0.116557	0.875411
ybjX	1182.09	-0.515116	0.474023	-1.08669	0.277174	0.875411
ycaI	490.492	0.458688	0.569657	0.805201	0.420704	0.875411
ycaM	220.048	1.02144	0.806659	1.26627	0.205418	0.875411
ycaO	1070.12	-0.602428	0.44233	-1.36194	0.173216	0.875411
ycbV	59.1913	0.865486	1.00492	0.861245	0.389103	0.875411
ycbX	1001.49	-0.482792	0.464415	-1.03957	0.298539	0.875411
yccE	213.425	1.24406	0.835134	1.48966	0.136315	0.875411
yccM	130.147	0.876352	0.844743	1.03742	0.299541	0.875411
yccS	1014.6	-0.729924	0.465638	-1.56758	0.11698	0.875411
yccT	118.417	1.25729	0.746976	1.68318	0.092341	0.875411
yccU	4408.66	0.374102	0.462928	0.808122	0.419021	0.875411
yccX	733.293	0.733794	0.490531	1.49592	0.134675	0.875411
ycdU	163.839	1.14944	0.862045	1.33339	0.182404	0.875411
ycdZ	614.751	-0.738473	0.472686	-1.56229	0.11822	0.875411
yceA	2672.15	-0.687892	0.461838	-1.48947	0.136365	0.875411
yceD	10062.7	-0.733934	0.494839	-1.48318	0.138027	0.875411
yceF	682.045	0.571731	0.473434	1.20763	0.227191	0.875411
ycfH	973.541	0.655864	0.480808	1.36409	0.17254	0.875411
ycfK	122.213	0.620977	0.799325	0.776876	0.437232	0.875411
ycfT	76.0498	1.23653	1.13798	1.0866	0.277213	0.875411
ycgY	84.8367	1.00157	0.929604	1.07741	0.281297	0.875411
ycgZ	233.207	0.682102	0.637083	1.07067	0.28432	0.875411
ychF	2527.36	-0.534185	0.451717	-1.18257	0.236981	0.875411
ychS	89.4196	0.804261	1.03101	0.780073	0.435348	0.875411
yciA	1042.23	-0.703453	0.497739	-1.4133	0.157569	0.875411
yciB	597.513	-0.656278	0.533047	-1.23118	0.218255	0.875411
yciC	819.561	-0.41359	0.477471	-0.866211	0.386375	0.875411
yciH	1306.91	-0.797769	0.484515	-1.64653	0.0996548	0.875411
yciQ	1490.71	0.409465	0.422347	0.969499	0.332296	0.875411
yciZ	112.505	-0.663648	0.822997	-0.80638	0.420024	0.875411
ycjM	161.954	1.20238	0.82338	1.4603	0.144208	0.875411
ycjN	115.615	1.29723	1.0037	1.29244	0.196204	0.875411
ycjO	42.4873	1.17792	1.38721	0.849127	0.39581	0.875411
ycjP	52.4835	1.15054	1.19381	0.963755	0.335169	0.875411
ycjQ	101.523	0.960024	0.917195	1.0467	0.29524	0.875411
ycjR	75.9786	0.97695	1.04944	0.930921	0.351894	0.875411
ycjT	495.164	0.491125	0.550963	0.891394	0.372718	0.875411
ycjU	42.8755	1.15911	1.26822	0.913969	0.360733	0.875411
ycjV	117.087	1.19327	0.935434	1.27563	0.202085	0.875411
ycjY	165.252	0.760028	0.668139	1.13753	0.255317	0.875411
ydbD	314.389	0.790225	0.71819	1.1003	0.271201	0.875411
ydcC	254.545	0.709138	0.743416	0.953892	0.340139	0.875411
ydcI	2882.69	-0.437275	0.479303	-0.912314	0.361603	0.875411
ydcJ	475.849	0.737946	0.498651	1.47988	0.138904	0.875411
ydcL	768.503	0.843871	0.508835	1.65844	0.0972293	0.875411
ydcT	125.382	1.06409	0.778983	1.366	0.171939	0.875411
ydcU	132.284	1.02227	0.712031	1.43571	0.151086	0.875411
yddG	683.935	-0.427138	0.477835	-0.893902	0.371374	0.875411
yddJ	16.6117	1.90865	1.88004	1.01522	0.310002	0.875411
yddK	24.9768	2.24307	1.65488	1.35543	0.17528	0.875411
yddW	695.03	-0.597504	0.47391	-1.26079	0.207383	0.875411
ydeA	930.21	-0.431132	0.459714	-0.937827	0.348333	0.875411
ydeI	135.38	1.18349	0.712307	1.66148	0.0966166	0.875411
ydeM	80.8002	1.16535	1.0376	1.12312	0.261387	0.875411
ydeQ	60.3161	1.13724	1.13284	1.00389	0.315434	0.875411
ydfC	54.0779	0.854712	1.09308	0.78193	0.434256	0.875411
ydfH	497.901	-0.508451	0.548437	-0.927091	0.353879	0.875411
ydfI	237.378	0.653216	0.739995	0.88273	0.377382	0.875411
ydfJ	153.112	1.01347	0.916263	1.1061	0.268685	0.875411
ydfO	26.1759	1.20585	1.45531	0.828584	0.40734	0.875411
ydfU	101.26	1.16832	0.990232	1.17984	0.238063	0.875411
ydfV	31.7732	1.18429	1.30321	0.908753	0.363481	0.875411
ydgC	269.66	-0.494046	0.569326	-0.867774	0.385518	0.875411
ydgK	269.075	-0.601904	0.609443	-0.98763	0.323334	0.875411
ydhF	731.046	0.438297	0.490226	0.894072	0.371284	0.875411
ydhV	331.819	0.604602	0.732973	0.824863	0.409449	0.875411
ydhW	130.991	0.612077	0.782692	0.782015	0.434206	0.875411
ydhX	65.2271	1.02394	1.03248	0.991726	0.321331	0.875411
ydhY	83.7717	0.847442	1.09009	0.777402	0.436922	0.875411
ydiF	207.016	1.01379	0.79824	1.27003	0.204075	0.875411
ydiM	60.4798	1.74658	1.2733	1.3717	0.170158	0.875411
ydiN	86.895	1.18638	1.07767	1.10087	0.270954	0.875411
ydiQ	52.8289	1.34755	1.12608	1.19667	0.231435	0.875411
ydiR	97.5615	0.997379	0.870302	1.14602	0.251789	0.875411
ydiS	217.754	0.642911	0.664838	0.967019	0.333534	0.875411
ydjE	180.628	0.782818	0.864877	0.90512	0.365402	0.875411
ydjF	633.467	-0.519341	0.471505	-1.10145	0.270699	0.875411
ydjH	168.255	0.673495	0.779927	0.863536	0.387843	0.875411
ydjK	174.94	0.704932	0.853489	0.825941	0.408837	0.875411
yeaD	2289.03	-0.403096	0.484157	-0.832574	0.405085	0.875411
yeaK	943.212	-0.406713	0.507682	-0.801119	0.423063	0.875411
yeaO	223.813	0.594772	0.622709	0.955137	0.339508	0.875411
yeaW	117.396	0.844669	0.910514	0.927684	0.353571	0.875411
yeaX	152.17	0.592845	0.761511	0.778511	0.436268	0.875411
yebC	3499.45	-0.771163	0.456436	-1.68953	0.0911175	0.875411
yebG	614.489	-0.576575	0.490259	-1.17606	0.23957	0.875411
yebQ	150.077	0.712133	0.801673	0.888309	0.374375	0.875411
yebS	314.802	0.546401	0.552281	0.989353	0.32249	0.875411
yebY	352.055	-0.485849	0.565493	-0.859159	0.390253	0.875411
yebZ	1265.57	-0.541958	0.456844	-1.18631	0.2355	0.875411
yecA	6396.02	-0.41383	0.448312	-0.923085	0.355963	0.875411
yecH	187.409	0.509432	0.65405	0.778888	0.436046	0.875411
yedA	183.104	0.966087	0.747572	1.2923	0.196253	0.875411
yedE	1463.78	-0.703551	0.449324	-1.5658	0.117396	0.875411
yedK	142.837	0.752736	0.695623	1.0821	0.279207	0.875411
yedN	95.4261	1.24562	1.04979	1.18654	0.235408	0.875411
yedS	257.519	0.726582	0.632859	1.14809	0.250929	0.875411
yeeA	682.959	0.75198	0.494591	1.52041	0.128408	0.875411
yeeJ	1336.31	0.633364	0.474388	1.33512	0.181837	0.875411
yeeL	163.542	1.10123	0.876599	1.25626	0.209023	0.875411
yegJ	144.3	0.606959	0.725198	0.836957	0.402617	0.875411
yegL	82.3481	0.851764	1.08022	0.788511	0.430398	0.875411
yegW	660.76	-0.478144	0.465753	-1.0266	0.304607	0.875411
yehA	128.857	1.10562	0.920126	1.2016	0.229519	0.875411
yehC	53.9572	1.58463	1.30942	1.21018	0.226211	0.875411
yehD	44.4754	1.12729	1.23254	0.914608	0.360398	0.875411
yehI	548.735	0.596141	0.558249	1.06788	0.285576	0.875411
yehK	29.4726	1.20399	1.49445	0.805639	0.420451	0.875411
yehL	113.277	0.93155	0.949984	0.980595	0.326792	0.875411
yehM	147.753	1.18111	0.859886	1.37357	0.169576	0.875411
yehP	117.859	0.884936	0.870199	1.01694	0.309184	0.875411
yehQ	151.846	0.891774	0.855652	1.04222	0.297311	0.875411
yehR	58.6052	1.60345	1.20638	1.32914	0.183801	0.875411
yehX	444.239	0.846434	0.506692	1.67051	0.0948182	0.875411
yeiL	68.576	1.14622	1.06291	1.07838	0.280864	0.875411
yeiP	1811.15	-0.500574	0.494898	-1.01147	0.311791	0.875411
yejB	125.872	0.733932	0.748727	0.98024	0.326968	0.875411
yejG	1146.39	-0.772781	0.487489	-1.58523	0.112915	0.875411
yejK	4974.37	-0.744478	0.452893	-1.64383	0.100212	0.875411
yejL	356.889	-0.495184	0.57437	-0.862135	0.388613	0.875411
yejM	1400.94	-0.651864	0.472997	-1.37816	0.168155	0.875411
yfaP	79.922	0.997203	1.07326	0.929139	0.352817	0.875411
yfaQ	217.202	0.986506	0.82007	1.20295	0.228995	0.875411
yfaS	657.717	0.844391	0.663536	1.27256	0.203173	0.875411
yfaT	41.4868	1.36039	1.37742	0.987631	0.323333	0.875411
yfaV	247.04	0.617548	0.707164	0.873274	0.382514	0.875411
yfaX	60.5521	1.18066	1.26641	0.932288	0.351188	0.875411
yfbK	419.058	0.578235	0.618045	0.935588	0.349486	0.875411
yfbL	66.9601	1.1427	1.1126	1.02705	0.304395	0.875411
yfbM	124.587	0.736466	0.831696	0.885499	0.375887	0.875411
yfbN	182.437	1.06399	0.854873	1.24461	0.213274	0.875411
yfcA	709.965	-0.429861	0.516277	-0.832616	0.405061	0.875411
yfcC	157.908	1.40448	0.975712	1.43944	0.150026	0.875411
yfcF	305.699	0.768872	0.552642	1.39127	0.164145	0.875411
yfcS	53.3119	1.13612	1.26636	0.89715	0.369639	0.875411
yfcV	26.0968	1.30305	1.52768	0.852958	0.393683	0.875411
yfcZ	282.14	0.651374	0.571613	1.13954	0.25448	0.875411
yfdE	240.835	0.804475	0.631281	1.27435	0.202538	0.875411
yfdF	166.084	0.912775	0.786876	1.16	0.24605	0.875411
yfdH	2750.92	-0.424066	0.468408	-0.905335	0.365288	0.875411
yfdL	88.4035	0.883079	1.05598	0.836267	0.403004	0.875411
yfdN	32.9128	1.24553	1.50547	0.827338	0.408046	0.875411
yfdO	43.5118	1.40208	1.37649	1.01859	0.308398	0.875411
yfdP	93.1977	0.772717	0.849411	0.909709	0.362976	0.875411
yfdR	25.9162	1.64278	1.5902	1.03307	0.301572	0.875411
yfdX	229.554	-0.68113	0.700372	-0.972526	0.330789	0.875411
yfeN	251.032	0.757983	0.61257	1.23738	0.215945	0.875411
yfeO	242.08	0.863738	0.629016	1.37316	0.169703	0.875411
yfeW	225.67	0.55076	0.693231	0.794482	0.426915	0.875411
yffQ	301.514	0.598936	0.644372	0.929488	0.352636	0.875411
yffR	217.774	0.573467	0.603902	0.949603	0.342314	0.875411
yfgH	71.3095	0.918748	1.03361	0.888876	0.37407	0.875411
yfgI	180.75	0.690492	0.815086	0.84714	0.396917	0.875411
yfgM	2567.12	-0.555698	0.479523	-1.15886	0.246515	0.875411
yfhL	224.614	-0.83911	0.598826	-1.40126	0.161137	0.875411
yfhR	78.0552	0.88144	1.09502	0.804956	0.420845	0.875411
yfiC	858.293	-0.37362	0.450044	-0.830185	0.406434	0.875411
yfiF	3779.6	-0.492935	0.420059	-1.17349	0.240599	0.875411
yfjF	332.291	-0.471722	0.551893	-0.854734	0.392698	0.875411
yfjH	307.876	0.545324	0.595193	0.916213	0.359555	0.875411
yfjI	232.406	0.853677	0.811567	1.05189	0.292851	0.875411
yfjJ	86.6143	0.966373	1.07076	0.90251	0.366786	0.875411
yfjM	137.857	0.626787	0.794295	0.78911	0.430048	0.875411
yfjP	186.59	0.539862	0.645306	0.836599	0.402818	0.875411
yfjQ	192.694	0.812943	0.797123	1.01985	0.307801	0.875411
yfjS	40.4902	0.999631	1.24137	0.805262	0.420669	0.875411
yfjU	61.3439	1.03751	0.956495	1.0847	0.278056	0.875411
yfjW	266.807	0.812491	0.595147	1.36519	0.172193	0.875411
yfjX	27.1583	1.34449	1.65324	0.813246	0.416077	0.875411
ygaC	280.106	0.512314	0.564397	0.90772	0.364026	0.875411
ygaH	149.873	-0.573521	0.721737	-0.794639	0.426823	0.875411
ygaY	109.15	1.3867	0.906176	1.53028	0.125948	0.875411
ygaZ	746.527	-0.386108	0.493722	-0.782035	0.434194	0.875411
ygbJ	107.914	1.26351	0.949556	1.33064	0.183309	0.875411
ygbM	90.7291	0.975664	0.900274	1.08374	0.27848	0.875411
ygcE	340.313	0.907348	0.712651	1.2732	0.202947	0.875411
ygcG	87.023	1.37547	1.05682	1.30151	0.193083	0.875411
ygcP	120.507	0.891536	0.90575	0.984307	0.324964	0.875411
ygcR	140.139	1.17527	0.865662	1.35765	0.174573	0.875411
ygcS	97.8787	0.962266	1.00858	0.954075	0.340046	0.875411
ygcU	195.792	0.845606	0.847115	0.998219	0.318173	0.875411
ygcW	99.118	1.54578	1.08017	1.43106	0.152414	0.875411
ygdI	611.608	0.681676	0.509778	1.3372	0.181156	0.875411
ygdR	129.917	0.966248	0.712771	1.35562	0.175219	0.875411
ygdT	32.8554	1.15829	1.34139	0.863497	0.387864	0.875411
ygeF	66.5549	1.05436	1.19308	0.883731	0.376842	0.875411
ygeG	49.1536	1.66273	1.33849	1.24224	0.214146	0.875411
ygeH	128.586	1.31714	0.983414	1.33936	0.180455	0.875411
ygeI	10.6233	1.95648	2.27134	0.861377	0.389031	0.875411
ygeK	69.2523	1.14662	1.17443	0.97632	0.328906	0.875411
ygeN	38.8943	1.3407	1.42077	0.943649	0.345349	0.875411
ygeV	348.893	0.555191	0.672034	0.826136	0.408727	0.875411
ygeW	105.013	1.13186	1.02067	1.10894	0.267455	0.875411
ygeX	96.265	1.08886	1.02242	1.06498	0.286885	0.875411
ygeY	157.878	0.99798	0.905649	1.10195	0.270483	0.875411
ygfF	1380.84	-0.42973	0.429492	-1.00055	0.317042	0.875411
ygfI	255.622	0.660823	0.618923	1.0677	0.285656	0.875411
ygfK	247.839	1.13731	0.824915	1.3787	0.167988	0.875411
ygfM	106.22	0.872381	0.82939	1.05183	0.292876	0.875411
ygfT	377.709	0.95317	0.769852	1.23812	0.215671	0.875411
ygfX	780.22	-0.55845	0.46617	-1.19796	0.230934	0.875411
yggE	5729.73	0.516225	0.496124	1.04052	0.298101	0.875411
yggF	334.821	0.519888	0.632538	0.821907	0.41113	0.875411
yggL	1165.12	-0.388655	0.47471	-0.818721	0.412945	0.875411
yggM	355.391	0.839911	0.687184	1.22225	0.221613	0.875411
yggP	303.125	0.610981	0.706552	0.864737	0.387183	0.875411
yggR	383.384	0.495284	0.634311	0.780823	0.434907	0.875411
yggW	1156.45	-0.499157	0.447301	-1.11593	0.264452	0.875411
yggX	1846.68	-0.448063	0.493855	-0.907276	0.364261	0.875411
yghJ	3082.72	-0.56941	0.404538	-1.40756	0.159263	0.875411
yghO	161.166	1.25219	0.868042	1.44255	0.149147	0.875411
yghQ	144.266	1.17328	1.01942	1.15093	0.249761	0.875411
yghR	103.299	1.20473	1.0731	1.12266	0.261582	0.875411
yghS	81.0429	1.08202	0.995756	1.08663	0.277199	0.875411
yghT	85.6355	1.26901	1.11267	1.14051	0.254074	0.875411
yghU	1354.03	0.593582	0.459461	1.29191	0.196388	0.875411
ygiD	288.127	0.540036	0.626951	0.861369	0.389035	0.875411
ygiL	73.4859	1.1521	1.09281	1.05425	0.291767	0.875411
ygiV	178.746	0.805625	0.640708	1.2574	0.208609	0.875411
ygiW	2965.08	0.867809	0.517592	1.67663	0.0936155	0.875411
ygiZ	58.0964	1.66098	1.29666	1.28098	0.200202	0.875411
ygjH	172.402	1.13476	0.830665	1.36609	0.171911	0.875411
ygjI	93.3425	1.37468	1.10718	1.24161	0.214382	0.875411
ygjJ	124.694	1.04893	1.04651	1.00231	0.316194	0.875411
ygjK	408.4	1.16537	0.801279	1.45438	0.14584	0.875411
ygjQ	72.0487	1.23466	1.10816	1.11416	0.265212	0.875411
ygjR	614.491	0.622653	0.474157	1.31318	0.189123	0.875411
yhaB	44.7716	1.28435	1.30972	0.980631	0.326775	0.875411
yhaC	86.8727	1.26383	1.09494	1.15425	0.248399	0.875411
yhaH	793.694	0.525959	0.494625	1.06335	0.287624	0.875411
yhbE	1285.83	-0.348627	0.445817	-0.781995	0.434217	0.875411
yhbU	102.501	1.229	0.991272	1.23983	0.21504	0.875411
yhbV	117.968	1.31974	0.952539	1.3855	0.1659	0.875411
yhbX	502.143	0.57438	0.527876	1.0881	0.276552	0.875411
yhbY	472.484	-0.466164	0.503102	-0.92658	0.354145	0.875411
yhcD	487.975	0.62937	0.534684	1.17709	0.239161	0.875411
yhcH	96.7228	1.08494	0.860876	1.26027	0.207571	0.875411
yhcN	187.613	0.704098	0.629877	1.11783	0.263638	0.875411
yhdE	1343.54	-0.528605	0.478839	-1.10393	0.269623	0.875411
yhdH	1731.58	0.473511	0.433197	1.09306	0.274367	0.875411
yhdJ	168.027	0.672542	0.776396	0.866235	0.386361	0.875411
yhdW	542.241	0.790602	0.502642	1.57289	0.115744	0.875411
yhdX	86.7433	1.18204	0.987439	1.19708	0.231275	0.875411
yhdY	253.16	0.795979	0.712428	1.11728	0.263876	0.875411
yheS	2144.33	-0.352143	0.427947	-0.822866	0.410584	0.875411
yhfL	13.0488	1.93031	2.01606	0.957471	0.33833	0.875411
yhfS	373.13	0.64421	0.641987	1.00346	0.315637	0.875411
yhfT	203.733	1.05456	0.805967	1.30844	0.190724	0.875411
yhfU	26.6729	1.62853	1.57841	1.03175	0.302189	0.875411
yhfW	198.678	0.933111	0.847122	1.10151	0.270676	0.875411
yhfX	154.283	1.13541	0.916017	1.23951	0.215157	0.875411
yhhI	432.244	0.808504	0.699373	1.15604	0.247664	0.875411
yhhJ	968.033	-0.531562	0.44184	-1.20306	0.228951	0.875411
yhhQ	351.291	-0.621074	0.529265	-1.17347	0.240609	0.875411
yhhW	338.994	0.640361	0.553335	1.15728	0.247159	0.875411
yhhZ	154.178	1.19556	0.884532	1.35163	0.176492	0.875411
yhiJ	298.627	1.02342	0.723951	1.41366	0.157463	0.875411
yhiL	229.845	0.982451	0.895424	1.09719	0.272558	0.875411
[truncated: 2,516 more rows]

## Sheet: SQ53_DEG
Gene	Uniprot accession	WT FPKM	SQ53 FPKM	log2 fold change	p value	MW	copies/cell	Gene products (polypeptides and RNAs only)	GO terms (biological process)	GO terms (cellular component)	GO terms (molecular function)	Final category
yahK	P75691	477.941	171.244	-1.48078	0.0593061	37978	1474	aldehyde reductase, NADPH-dependent	oxidation-reduction process		oxidoreductase activity, acting on the CH-OH group of donors, NAD or NADP as acceptor // zinc ion binding // metal ion binding // oxidoreductase activity // alcohol dehydrogenase (NADP+) activity	Energy production and conversion
psiF	P0AFM4	138.062	38.7031	-1.8348	0.00937011	11687	41	PsiF family protein				Unknown
ybaY	P77717	178.858	59.5539	-1.58655	0.0392377	19431	4627	PF09619 family lipoprotein YbaY		plasma membrane // membrane // outer membrane-bounded periplasmic space	protein binding	Unknown
glsA	P77454	141.052	27.8017	-2.34298	0.000115173	32903	55	glutaminase 1	glutamine catabolic process // glutamate biosynthetic process // glutamine metabolic process // negative regulation of growth // response to acidic pH	protein-containing complex	hydrolase activity // glutaminase activity	Alternative carbon catabolism
glsA	P77454	141.052	27.8017	-2.34298	0.000115173	32903	5	glutaminase 1	glutamine catabolic process // glutamate biosynthetic process // glutamine metabolic process // negative regulation of growth // response to acidic pH	protein-containing complex	hydrolase activity // glutaminase activity	Alternative carbon catabolism
ybaT	P77400	84.1431	26.8102	-1.65006	0.0642825	45659		putative transporter YbaT	transmembrane transport // amino acid transport // stress response to copper ion // response to pH	integral component of membrane // membrane // plasma membrane	transmembrane transporter activity	Ion transport/homeostasis
ybdK	P77213	55.8904	15.0479	-1.89304	0.0189094	41688	53	carboxylate-amine ligase	cellular modified amino acid biosynthetic process	cytosol	catalytic activity // ligase activity // nucleotide binding // glutamate-cysteine ligase activity // ATP binding // ligase activity, forming carbon-nitrogen bonds	AA uptake/metabolism
ybgS	P0AAV6	106.663	33.7768	-1.65895	0.071546	12872	338	PF13985 family protein YbgS				Unknown
clsB	P0AA84	138.626	45.524	-1.6065	0.0767951	47634		cardiolipin synthase B	lipid metabolic process // phospholipid biosynthetic process // cardiolipin biosynthetic process	plasma membrane // cytosol // membrane	phosphotransferase activity, for other substituted phosphate groups // transferase activity // catalytic activity // phospholipase D activity // cardiolipin synthase activity	Lipid transport/metabolism
ybhP	P0AAW1	190.571	62.967	-1.59766	0.0931647	28790	9	endonuclease/exonuclease/phosphatase domain-containing protein YbhP		cytosol		Unknown
dps	P0ABT2	1183.58	178.431	-2.72972	3.26922e-06	18695	4698	DNA protection during starvation protein	chromosome condensation // oxidation-reduction process // cellular iron ion homeostasis // response to stress // response to starvation	cytoplasm // nucleoid	protein binding // oxidoreductase activity, oxidizing metal ions // metal ion binding // oxidoreductase activity // identical protein binding // ferric iron binding // DNA binding	Oxidative stress
poxB	P07003	365.855	109.689	-1.73786	0.0424078	62011	258	pyruvate oxidase	oxidation-reduction process // pyruvate catabolic process // pyruvate metabolic process	plasma membrane // membrane // protein-containing complex // cytosol	metal ion binding // nucleotide binding // catalytic activity // oxidoreductase activity // flavin adenine dinucleotide binding // identical protein binding // thiamine pyrophosphate binding // magnesium ion binding // pyruvate dehydrogenase (quinone) activity // lipid binding	Carbohydrate transport/metabolism
ycaC	P21367	228.729	64.8265	-1.81898	0.00590912	23100	1884	putative hydrolase		cytosol	lyase activity // hydrolase activity // identical protein binding	Unknown
rmf	P0AFW2	4251.26	1039.58	-2.03189	0.00820562	6507	117	ribosome modulation factor	regulation of translation // negative regulation of translation in response to stress // cellular response to stress	cytosol // cytoplasm	rRNA binding // RNA binding // ribosomal small subunit binding // ribosome binding	Negative regulation of transcription/translation/replication
wrbA	P0A8G6	775.656	195.616	-1.9874	0.00576064	20846	5306	NAD(P)H:quinone oxidoreductase	oxidation-reduction process // response to oxidative stress	protein-containing complex // cytosol	NAD binding // NADP binding // flavin adenine dinucleotide binding // oxidoreductase activity // nucleotide binding // identical protein binding // NAD(P)H dehydrogenase (quinone) activity // FMN binding	Oxidative stress
csgG	P0AEA2	133.251	35.1923	-1.92082	0.0629232	30557	27	curli secretion channel	protein secretion by the type VIII secretion system // curli assembly	outer membrane-bounded periplasmic space // plasma membrane // membrane // integral component of cell outer membrane // curli secretion complex	protein binding // identical protein binding	Cell wall/membrane/envelope biogenesis
csgE	P0AE95	207.817	27.1311	-2.9373	0.0213939	14879		curli assembly component CsgE	protein secretion by the type VIII secretion system // curli assembly	cell outer membrane // curli secretion complex // cytosol	identical protein binding // protein binding	Cell wall/membrane/envelope biogenesis
csgD	P52106	83.3187	13.6258	-2.6123	0.000115173	24935	0	DNA-binding transcriptional dual regulator CsgD	negative regulation of transcription, DNA-templated // regulation of transcription, DNA-templated // regulation of single-species biofilm formation // positive regulation of DNA-templated transcription, initiation	protein-DNA complex // membrane // plasma membrane // cytosol	identical protein binding // DNA-binding transcription activator activity // transcription regulatory region sequence-specific DNA binding // DNA-binding transcription repressor activity // DNA binding // bacterial-type cis-regulatory region sequence-specific DNA binding	Negative regulation of transcription/translation/replication
msyB	P25738	5764.76	2222.49	-1.37508	0.0690092	14259	3968	acidic protein MsyB		cytosol		Unknown
ycgB	P29013	186.355	33.6331	-2.4701	3.5884e-05	60814	5	PF04293 family protein YcgB	cellular response to DNA damage stimulus	cytosol		DNA damage
ymgE	P76011	223.675	63.9316	-1.8068	0.00796756	8775		PF04226 family protein YmgE		integral component of membrane // membrane // plasma membrane		Unknown
treA	P13482	212.861	78.7453	-1.43464	0.0931647	63637	66	periplasmic trehalase	carbohydrate metabolic process // metabolic process // trehalose metabolic process // cellular response to DNA damage stimulus // trehalose catabolic process // cellular hyperosmotic response	periplasmic space // outer membrane-bounded periplasmic space	hydrolase activity, acting on glycosyl bonds // hydrolase activity // alpha,alpha-trehalase activity	Osmotic stress
ydcK	P76100	134.59	46.0991	-1.54576	0.0286379	35849		putative enzyme YdcK		cytosol	transferase activity // transferase activity, transferring acyl groups	Unknown
curA	P76113	969.217	351.042	-1.46518	0.0760935	37610	663	NADPH-dependent curcumin/dihydrocurcumin reductase	oxidation-reduction process	cytosol	oxidoreductase activity // protein homodimerization activity	Unknown
adhP	P39451	207.929	76.1454	-1.44926	0.0677042	35380	26	ethanol dehydrogenase / alcohol dehydrogenase	acetaldehyde catabolic process // response to ethanol // cellular response to DNA damage stimulus // oxidation-reduction process	cytosol	oxidoreductase activity, acting on the CH-OH group of donors, NAD or NADP as acceptor // oxidoreductase activity // metal ion binding // zinc ion binding // alcohol dehydrogenase (NAD+) activity	Energy production and conversion
sra	P68191	2032.05	546.365	-1.895	0.00501167	5096	3458	30S ribosomal subunit protein S22	translation	cytoplasm // ribosome // cytosolic small ribosomal subunit // cytosol	structural constituent of ribosome	Protein synthesis/folding
osmC	P0C0L2	1119.79	382.307	-1.55042	0.0286379	15088	7596	osmotically inducible peroxiredoxin OsmC	cellular oxidant detoxification // oxidation-reduction process // hyperosmotic response // response to hydroperoxide // response to oxidative stress	cytoplasm // cytosol	oxidoreductase activity // antioxidant activity // protein homodimerization activity // peroxiredoxin activity // peroxidase activity	Oxidative stress
gadC	P63235	105.02	13.1083	-3.00211	9.36931e-07	55077	62	L-glutamate:4-aminobutyrate antiporter	transmembrane transport // amino acid transport // intracellular pH elevation	integral component of membrane // membrane // plasma membrane	transmembrane transporter activity // antiporter activity	AA uptake/metabolism
gadB	P69910	250.793	17.9898	-3.80125	7.29061e-14	52668	7	glutamate decarboxylase B	glutamate catabolic process // carboxylic acid metabolic process // glutamate metabolic process // intracellular pH elevation	cytosol // cytoplasm // membrane	catalytic activity // protein binding // carboxy-lyase activity // lyase activity // pyridoxal phosphate binding // glutamate decarboxylase activity	AA uptake/metabolism
sodC	P0AGD1	229.606	83.8502	-1.45327	0.0226205	17681	346	superoxide dismutase (Cu-Zn)	removal of superoxide radicals // oxidation-reduction process // superoxide metabolic process	periplasmic space // outer membrane-bounded periplasmic space	metal ion binding // oxidoreductase activity // antioxidant activity // zinc ion binding // copper ion binding // superoxide dismutase activity	Oxidative stress
ydhS	P77148	66.8588	21.7678	-1.61892	0.0253706	60755	42	FAD/NAD(P) binding domain-containing protein YdhS				Unknown
ldtE	P76193	287.286	96.197	-1.57843	0.0833237	36082		L,D-transpeptidase LdtE	peptidoglycan-protein cross-linking // cell wall organization // proteolysis // regulation of cell shape // peptidoglycan biosynthetic process	periplasmic space // outer membrane-bounded periplasmic space	hydrolase activity // transferase activity // transferase activity, transferring glycosyl groups // carboxypeptidase activity // peptidoglycan L,D-transpeptidase activity	Unknown
katE	P21179	495.108	142.903	-1.79271	0.0111746	84163	1180	catalase HPII	cellular oxidant detoxification // response to oxidative stress // cellular response to DNA damage stimulus // oxidation-reduction process // hydrogen peroxide catabolic process // hyperosmotic response	cytoplasm // cytosol	metal ion binding // oxidoreductase activity // peroxidase activity // iron ion binding // heme binding // identical protein binding // catalase activity	Oxidative stress
osmE	P0ADB1	1638.24	607.158	-1.43201	0.0226205	12021	4610	osmotically-inducible lipoprotein OsmE	response to osmotic stress	outer membrane // plasma membrane // membrane	protein binding	Osmotic stress
yeaG	P0ACY3	623.96	152.839	-2.02944	0.0028566	74480	519	protein kinase YeaG	protein phosphorylation // cellular response to nitrogen starvation	cytosol	protein kinase activity	N starvation
yeaH	P76235	122.454	30.7622	-1.99301	0.00453931	49392	20	DUF444 domain-containing protein YeaH		cytosol		Unknown
yeaQ	P64485	1246.61	404.306	-1.62449	0.0642825	8671		PF04226 family protein YeaQ		integral component of membrane // membrane // plasma membrane		Unknown
otsB	P31678	676.829	199.984	-1.7589	0.0372639	29175	138	trehalose-6-phosphate phosphatase	dephosphorylation // trehalose metabolism in response to cold stress // trehalose biosynthetic process // response to osmotic stress	cytosol	metal ion binding // hydrolase activity // catalytic activity // magnesium ion binding // trehalose-phosphatase activity	Osmotic stress
amyA	P26612	253.129	81.2963	-1.63861	0.0192127	56639	109	alpha-amylase	metabolic process // carbohydrate metabolic process	cytosol // cytoplasm	alpha-amylase activity (releasing maltohexaose) // hydrolase activity, acting on glycosyl bonds // hydrolase activity // hydrolase activity, hydrolyzing O-glycosyl compounds // catalytic activity // cation binding // calcium ion binding // metal ion binding // alpha-amylase activity	Carbohydrate transport/metabolism
yodD	P64519	125.981	54.6983	-1.20364	0.0424078	8579	83	stress-induced protein	cellular response to acidic pH // cellular response to hydrogen peroxide // single-species biofilm formation on inanimate substrate			Acid resistance
hchA	P31658	299.724	71.234	-2.073	0.00994143	31190	628	protein/nucleic acid deglycase 1	cellular response to DNA damage stimulus // lactate biosynthetic process // guanine deglycation // DNA repair // RNA repair // protein deglycation // protein repair // response to acidic pH // response to methylglyoxal // methylglyoxal catabolic process to D-lactate via S-lactoyl-glutathione	cytoplasm // cytosol	hydrolase activity, acting on carbon-nitrogen (but not peptide) bonds, in linear amides // thiolester hydrolase activity // zinc ion binding // protein binding // lyase activity // hydrolase activity // metal ion binding // protein homodimerization activity // protein deglycase activity // glyoxalase III activity	DNA damage
yegP	P76402	291.643	59.0801	-2.30346	0.00189654	12024	386	DUF1508 domain-containing protein YegP	double-strand break repair			Unknown
yegS	P76407	100.317	34.8552	-1.52512	0.078728	32039	42	lipid kinase YegS	lipid phosphorylation // phosphorylation // lipid metabolic process // phospholipid biosynthetic process	cytoplasm	magnesium ion binding // NAD+ kinase activity // protein binding // transferase activity // kinase activity // ATP binding // nucleotide binding // metal ion binding // lipid kinase activity	Lipid transport/metabolism
fbaB	P0A991	1183.62	425.706	-1.47528	0.0545504	38109	2160	fructose-bisphosphate aldolase class I	glycolytic process	cytoplasm // cytosol	catalytic activity // lyase activity // protein binding // identical protein binding // fructose-bisphosphate aldolase activity	Carbohydrate transport/metabolism
mlrA	P33358	115.887	44.3461	-1.38584	0.0263475	28046		DNA-binding transcriptional activator MlrA	regulation of transcription, DNA-templated	cytosol	DNA binding // protein binding // DNA-binding transcription factor activity	Protein synthesis/folding
yohC	P0AD17	86.2516	26.3403	-1.71128	0.0268345	21691		putative inner membrane protein	cellular response to DNA damage stimulus	integral component of membrane // membrane // plasma membrane		DNA damage
yohF	P33368	167.571	54.1965	-1.6285	0.0192127	26951	72	putative oxidoreductase YohF	oxidation-reduction process	cytosol	oxidoreductase activity	Unknown
elaB	P0AEH5	1215.06	410.301	-1.56627	0.0589187	11306	7256	tail-anchored inner membrane protein ElaB	cellular response to DNA damage stimulus // cellular response to stress	integral component of membrane // membrane // plasma membrane // integral component of plasma membrane // cytosol	ribosome binding // protein binding	DNA damage
yfcG	P77526	60.9701	17.3257	-1.81519	0.0670237	24516	20	disulfide reductase	cellular oxidant detoxification // oxidation-reduction process // response to oxidative stress	cytosol	oxidoreductase activity // peroxidase activity // disulfide oxidoreductase activity	Oxidative stress
talA	P0A867	833.144	221.87	-1.90885	0.0184453	35659	1446	transaldolase A	carbohydrate metabolic process // pentose-phosphate shunt	cytoplasm // cytosol	catalytic activity // transferase activity // sedoheptulose-7-phosphate:D-glyceraldehyde-3-phosphate glyceronetransferase activity	Carbohydrate transport/metabolism
tktB	P33570	557.347	157.463	-1.82356	0.00606312	73043	754	transketolase 2	pentose-phosphate shunt // pentose-phosphate shunt, non-oxidative branch	cytosol	transferase activity // catalytic activity // metal ion binding // transketolase activity	Carbohydrate transport/metabolism
lhgO	P37339	174.4	53.0371	-1.71733	0.037537	46082	10	L-2-hydroxyglutarate dehydrogenase	L-lysine catabolic process // oxidation-reduction process // lysine catabolic process	membrane // cytoplasm // plasma membrane	oxidoreductase activity, acting on the CH-OH group of donors, quinone or similar compound as acceptor // (S)-2-hydroxy-acid oxidase activity // protein binding // oxidoreductase activity // L-2-hydroxyglutarate oxidase activity // 2-hydroxyglutarate dehydrogenase activity // flavin adenine dinucleotide binding	AA uptake/metabolism
kbp	P0ADE6	949.959	256.424	-1.88933	0.00576064	16063		K<sup>+</sup> binding protein	response to potassium ion	cytoplasm	potassium ion binding	Ion transport/homeostasis
ygaM	P0ADQ7	943.19	244.115	-1.94999	0.00475696	11847	501	DUF883 domain-containing protein YgaM		integral component of membrane // membrane // plasma membrane // integral component of plasma membrane // cytosol	ribosome binding	Unknown
yghA	P0AG84	144.533	45.8015	-1.65793	0.0120979	31488	150	NADP<sup>+</sup>-dependent aldehyde reductase	oxidation-reduction process	cytosol	oxidoreductase activity, acting on the CH-OH group of donors, NAD or NADP as acceptor // oxidoreductase activity // alcohol dehydrogenase (NADP+) activity	Carbohydrate transport/metabolism
dkgA	Q46857	432.546	123.375	-1.80981	0.00844121	31110	328	methylglyoxal reductase DkgA	oxidation-reduction process // L-ascorbic acid biosynthetic process // methylglyoxal catabolic process	cytoplasm // cytosol	alditol:NADP+ 1-oxidoreductase activity // oxidoreductase activity // 2,5-didehydrogluconate reductase activity // alcohol dehydrogenase (NADP+) activity // oxidoreductase activity, acting on the CH-OH group of donors, NAD or NADP as acceptor	Unknown
glgS	P26649	1055.66	299.89	-1.81563	0.00796756	7892	27	surface composition regulator	negative regulation of single-species biofilm formation // negative regulation of bacterial-type flagellum-dependent cell motility // negative regulation of single-species biofilm formation on inanimate substrate // positive regulation of cellular carbohydrate metabolic process	cytosol		Biofilm formation
patA	P42588	239.862	52.329	-2.19652	0.000863637	49661	34	putrescine aminotransferase	L-lysine catabolic process // putrescine catabolic process	cytosol	identical protein binding // diamine transaminase activity // transferase activity // transaminase activity // catalytic activity // protein homodimerization activity // pyridoxal phosphate binding // butane-1,4-diamine:2-oxoglutarate aminotransferase activity	AA uptake/metabolism
yhbO	P45470	72.8201	19.2557	-1.91905	0.0322438	18858	288	protein/nucleic acid deglycase 2	cellular response to DNA damage stimulus // methylglyoxal catabolic process to lactate // lactate biosynthetic process // guanine deglycation // DNA repair // protein deglycation // protein repair // response to oxidative stress // response to heat // response to pH // response to UV	cytoplasm // cytosol	hydrolase activity // protein deglycase activity // glyoxalase III activity // identical protein binding	Unknown
yhhA	P0ADX7	128.725	40.8396	-1.65626	0.0286379	16624	107	DUF2756 domain-containing protein YhhA			protein binding	Unknown
dtpB	P36837	44.8734	17.4796	-1.36019	0.0983249	53575		dipeptide/tripeptide:H<sup>+</sup> symporter DtpB	tripeptide transport // dipeptide transport // transmembrane transport // peptide transport // oligopeptide transport // protein transport // proton transmembrane transport // dipeptide transmembrane transport // tripeptide transmembrane transport	membrane // integral component of membrane // integral component of plasma membrane // plasma membrane	peptide transmembrane transporter activity // oligopeptide transmembrane transporter activity // transmembrane transporter activity // proton transmembrane transporter activity // dipeptide transmembrane transporter activity // peptide:proton symporter activity // tripeptide transmembrane transporter activity	AA uptake/metabolism
slp	P37194	282.253	70.8127	-1.99491	0.00541698	20964	552	starvation lipoprotein		membrane // outer membrane // cell outer membrane	identical protein binding	Cell wall/membrane/envelope biogenesis
hdeB	P0AET2	2421.08	217.631	-3.4757	3.50415e-08	12043	75	periplasmic acid stress chaperone HdeB	cellular stress response to acidic pH // response to pH // response to acidic pH	periplasmic space // outer membrane-bounded periplasmic space	unfolded protein binding	Acid resistance
hdeA	P0AES9	800.018	87.4541	-3.19344	3.38941e-09	11858	2099	periplasmic acid stress chaperone HdeA	cellular stress response to acidic pH // cellular response to acidic pH	periplasmic space // outer membrane-bounded periplasmic space	identical protein binding // protein homodimerization activity // chaperone binding	Acid resistance
hdeD	P0AET5	317.061	28.1947	-3.49127	2.71093e-11	20903	2	acid-resistance membrane protein	response to pH	integral component of membrane // membrane // plasma membrane		Acid resistance
gadE	P63204	351.422	25.1474	-3.80473	2.73346e-10	20599		DNA-binding transcriptional activator GadE	regulation of transcription, DNA-templated	cytosol	DNA binding	Acid resistance
gadX	P37639	264.194	91.7197	-1.52629	0.0385939	31563		DNA-binding transcriptional dual regulator GadX	cellular response to DNA damage stimulus // regulation of transcription, DNA-templated // positive regulation of transcription, DNA-templated // transcription, DNA-templated	cytosol	transcription regulatory region sequence-specific DNA binding // sequence-specific DNA binding // DNA-binding transcription factor activity // DNA binding // bacterial-type cis-regulatory region sequence-specific DNA binding // DNA-binding transcription activator activity // protein homodimerization activity	Acid resistance
gadA	P69908	225.659	16.1441	-3.80507	5.11142e-10	52685	25	glutamate decarboxylase A	glutamate catabolic process // carboxylic acid metabolic process // glutamate metabolic process // intracellular pH elevation	cytosol	catalytic activity // carboxy-lyase activity // lyase activity // pyridoxal phosphate binding // protein binding // glutamate decarboxylase activity	Acid resistance
yhjG	P37645	181.086	72.917	-1.31235	0.0646483	74457	16	AsmA family protein YhjG	regulation of protein targeting to membrane	integral component of membrane // membrane // integral component of plasma membrane // plasma membrane		Cell wall/membrane/envelope biogenesis
yiaG	P0A9V5	972.289	215.934	-2.1708	0.000540079	11033	4	putative DNA-binding transcriptional regulator YiaG		cytosol	DNA binding	Unknown
yjdN	P16681	79.7823	13.6036	-2.55208	0.0760935	16171		PF06983 family protein YjdN				Unknown
aidB	P33224	175.41	68.0823	-1.36538	0.0670237	60590	3	putative acyl-CoA dehydrogenase AidB	oxidation-reduction process // cellular response to DNA damage stimulus // negative regulation of transcription, DNA-templated	cytoplasm	identical protein binding // oxidoreductase activity, acting on the CH-CH group of donors // oxidoreductase activity // acyl-CoA dehydrogenase activity // protein binding // sequence-specific DNA binding // DNA binding // isovaleryl-CoA dehydrogenase activity	DNA damage
osmY	P0AFH8	938.268	248.461	-1.91698	0.0028566	21074	10489	periplasmic chaperone OsmY	response to osmotic stress // hyperosmotic response // chaperone-mediated protein folding	periplasmic space // outer membrane-bounded periplasmic space	protein binding	Osmotic stress
ytjA	Q2M5U1	686.312	192.027	-1.83755	0.0431686	5536		DUF1328 domain-containing protein YtjA		integral component of membrane // membrane // plasma membrane		Unknown
thrA	P00561	1381.46	4245.26	1.61966	0.0201659	89120	5703	fused aspartate kinase/homoserine dehydrogenase 1	aspartate family amino acid biosynthetic process // cellular amino acid biosynthetic process // metabolic process // cellular amino acid metabolic process // phosphorylation // oxidation-reduction process // threonine biosynthetic process // lysine biosynthetic process via diaminopimelate // homoserine biosynthetic process		transferase activity // oxidoreductase activity // kinase activity // catalytic activity // NADP binding // ATP binding // nucleotide binding // homoserine dehydrogenase activity // aspartate kinase activity	AA uptake/metabolism
thrB	P00547	1793.03	5711.2	1.67139	0.011192	33624	594	homoserine kinase	cellular amino acid biosynthetic process // threonine metabolic process // phosphorylation // threonine biosynthetic process	cytoplasm // cytosol	transferase activity // kinase activity // ATP binding // nucleotide binding // homoserine kinase activity	AA uptake/metabolism
thrC	P00934	1010.84	3540.2	1.80828	0.00808954	47114	14609	threonine synthase	cellular amino acid biosynthetic process // cellular amino acid metabolic process // threonine biosynthetic process	cytosol	lyase activity // pyridoxal phosphate binding // threonine synthase activity	AA uptake/metabolism
yaaX	P75616	56.7252	180.693	1.67148	0.0200503	11355		DUF2502 domain-containing protein YaaX				Unknown
pdeL	P21514	89.6831	363.243	2.01803	5.46779e-05	40725		DNA-binding transcriptional activator/c-di-GMP phosphodiesterase PdeL	regulation of transcription, DNA-templated // positive regulation of transcription, DNA-templated		metal ion binding // hydrolase activity // DNA binding // bacterial-type RNA polymerase transcription regulatory region sequence-specific DNA binding // protein homodimerization activity // cyclic-guanylate-specific phosphodiesterase activity	Protein synthesis/folding
borD	P77330	129.363	405.125	1.64694	0.0125639	10447	2525	DLP12 prophage; prophage lipoprotein BorD	cellular response to magnesium ion	plasma membrane // membrane // anchored component of membrane		Unknown
flgB	P0ABW9	10.7042	40.2645	1.91134	0.0392377	15240		flagellar basal-body rod protein FlgB	bacterial-type flagellum-dependent swarming motility // bacterial-type flagellum-dependent cell motility	bacterial-type flagellum hook // bacterial-type flagellum basal body // bacterial-type flagellum basal body, rod // outer membrane-bounded periplasmic space // bacterial-type flagellum		Flagellar
ynaJ	P64445	0	1637.93	inf	9.67793e-57	9339		DUF2534 domain-containing protein YnaJ		integral component of membrane // membrane // plasma membrane		Unknown
uspE	P0AAC0	0	226.94	inf	9.9066e-16	35707	1445	universal stress protein E	bacterial-type flagellum-dependent cell motility // cellular response to UV // single-species biofilm formation // cellular response to hydrogen peroxide // response to stress	cytoplasm		Signal transduction mechanisms
fnr	P0A9E5	0	667.415	inf	8.08035e-20	27967	609	DNA-binding transcriptional dual regulator FNR	positive regulation of transcription, DNA-templated // response to nitric oxide // regulation of transcription, DNA-templated // anaerobic respiration	protein-DNA complex // cytoplasm // cytosol	DNA-binding transcription activator activity // transcription regulatory region sequence-specific DNA binding // metal ion binding // 4 iron, 4 sulfur cluster binding // iron-sulfur cluster binding // DNA-binding transcription factor activity // DNA binding	Signal transduction mechanisms
ogt	P0AFH0	0	49.233	inf	1.34984e-05	19179	57	methylated-DNA&mdash;[protein]-cysteine <i>S</i>-methyltransferase	methylation // cellular response to DNA damage stimulus // DNA repair // DNA dealkylation involved in DNA repair	cytoplasm // cytosol	catalytic activity // transferase activity // methyltransferase activity // methylated-DNA-[protein]-cysteine S-methyltransferase activity	DNA damage
abgT	P46133	0	8.26547	inf	0.000342652	54886		<i>p</i>-aminobenzoyl glutamate:H<sup>+</sup> symporter	p-aminobenzoyl-glutamate transmembrane transport // amino acid transport // p-aminobenzoyl-glutamate transport	membrane // plasma membrane // integral component of membrane	secondary active transmembrane transporter activity // secondary active p-aminobenzoyl-glutamate transmembrane transporter activity	Alternative carbon catabolism
abgB	P76052	0	13.2794	inf	1.16798e-05	52194		<i>p</i>-aminobenzoyl-glutamate hydrolase subunit B	proteolysis // folic acid catabolic process	cytoplasm // cytosol	dipeptidase activity // protein binding // para-aminobenzoyl-glutamate hydrolase activity // protein heterodimerization activity // hydrolase activity	Alternative carbon catabolism
abgA	P77357	0	14.0132	inf	1.16738e-06	46588		<i>p</i>-aminobenzoyl-glutamate hydrolase subunit A	proteolysis // folic acid catabolic process	cytoplasm // cytosol	dipeptidase activity // hydrolase activity, acting on carbon-nitrogen (but not peptide) bonds // protein binding // para-aminobenzoyl-glutamate hydrolase activity // protein heterodimerization activity // hydrolase activity	Alternative carbon catabolism
abgR	P77744	0	44.0036	inf	3.88232e-09	34058		putative LysR-type DNA-binding transcriptional regulator AbgR	regulation of transcription, DNA-templated // transcription, DNA-templated	cytosol	transcription regulatory region sequence-specific DNA binding // DNA binding // DNA-binding transcription factor activity	Alternative carbon catabolism
smrA	P76053	0.156189	339.796	11.0872	1.10943e-12	21512		DNA endonuclease SmrA	DNA metabolic process // nucleic acid phosphodiester bond hydrolysis	cytosol	hydrolase activity // endonuclease activity // nuclease activity // DNA binding // endodeoxyribonuclease activity	DNA metabolic process
dgcM	P77302	0	41.7437	inf	3.47884e-10	46452		diguanylate cyclase DgcM	negative regulation of bacterial-type flagellum-dependent cell motility // cell adhesion involved in single-species biofilm formation // cyclic-nucleotide-mediated signaling // positive regulation of DNA-binding transcription factor activity // positive regulation of single-species biofilm formation on inanimate substrate	plasma membrane	metal ion binding // transferase activity // GTP binding // nucleotide binding // identical protein binding // protein binding // diguanylate cyclase activity	Flagellar
zntB	P64423	0.131543	166.345	10.3044	1.12297e-20	36612	9	Zn<sup>2+</sup>:H<sup>+</sup> symporter	metal ion transport // transmembrane transport // magnesium ion transmembrane transport // proton transmembrane transport // zinc ion transport // cobalt ion transport // ion transport // zinc ion import across plasma membrane // zinc ion transmembrane transport	plasma membrane // integral component of membrane // membrane // integral component of plasma membrane	metal ion transmembrane transporter activity // cobalt ion binding // magnesium ion transmembrane transporter activity // cobalt ion transmembrane transporter activity // magnesium ion binding // protein binding // solute:proton symporter activity // zinc efflux transmembrane transporter activity // zinc ion transmembrane transporter activity	Ion transport/homeostasis
dbpA	P21693	0	78.1746	inf	1.10943e-12	49188	10	ATP-dependent RNA helicase DbpA	ribosome biogenesis // ribosomal large subunit assembly	cytoplasm // cytosol	hydrolase activity // helicase activity // RNA binding // nucleic acid binding // nucleotide binding // DNA/RNA helicase activity // ATPase activity // RNA helicase activity // 3'-5' RNA helicase activity // rRNA binding // ADP binding // ATP binding	Protein synthesis/folding
ttcA	P76055	51.4667	193.176	1.90821	0.000344379	35561	78	tRNA cytosine<sup>32</sup> 2-sulfurtransferase TtcA	tRNA processing // tRNA thio-modification // tRNA modification	cytoplasm // cytosol	magnesium ion binding // iron-sulfur cluster binding // metal ion binding // transferase activity // RNA binding // tRNA binding // nucleotide binding // ATP binding // sulfurtransferase activity // 4 iron, 4 sulfur cluster binding // protein homodimerization activity	Protein synthesis/folding
fliA	P0AEM6	25.8962	137.277	2.40628	0.00240652	27521	1	RNA polymerase, sigma 28 (sigma F) factor	regulation of DNA-templated transcription, initiation // regulation of gene expression // DNA-templated transcription, initiation // transcription initiation from bacterial-type RNA polymerase promoter // regulation of transcription, DNA-templated	cytoplasm // cytosol	DNA-binding transcription factor activity // DNA-directed 5'-3' RNA polymerase activity // protein binding // DNA binding // sigma factor activity	Flagellar
fliC	P04949	51.5128	83.429	0.695618	0.0812289	51295	3	flagellar filament structural protein	bacterial-type flagellum-dependent cell motility	bacterial-type flagellum filament // extracellular region // bacterial-type flagellum	protein binding // structural molecule activity	Flagellar
flu	P39180	1239.6	3381.03	1.44759	0.0529998	106825	59	CP4-44 prophage; self recognizing antigen 43 (Ag43) autotransporter		membrane // periplasmic space // integral component of membrane // cell surface // extracellular region // cell outer membrane		Cell wall/membrane/envelope biogenesis
yeeR	P76361	81.2139	201.244	1.30915	0.0767951	57237		CP4-44 prophage; inner membrane protein YeeR		integral component of membrane // membrane // plasma membrane		Cell wall/membrane/envelope biogenesis
lysP	P25737	276.121	759.314	1.45939	0.0593061	53576		lysine:H+ symporter	transmembrane transport // amino acid transmembrane transport // amino acid transport // regulation of DNA-binding transcription factor activity // response to amino acid // L-lysine import across plasma membrane	integral component of membrane // membrane // outer membrane-bounded periplasmic space // integral component of plasma membrane // plasma membrane	amino acid transmembrane transporter activity // protein binding // transcription factor binding // L-lysine transmembrane transporter activity // identical protein binding	AA uptake/metabolism
mqo	P33940	196.979	654.297	1.73191	0.00545139	60230	146	malate:quinone oxidoreductase	oxidation-reduction process // tricarboxylic acid cycle	cytoplasm // cytosol // cytoplasmic side of plasma membrane	oxidoreductase activity // malate dehydrogenase (menaquinone) activity // flavin adenine dinucleotide binding // malate dehydrogenase (quinone) activity	Energy production and conversion
rbsD	P04982	2086.63	15602.4	2.90252	1.20672e-05	15292	177	D-ribose pyranase	monosaccharide metabolic process // carbohydrate metabolic process // D-ribose catabolic process	cytoplasm // cytosol	isomerase activity // monosaccharide binding // intramolecular lyase activity // intramolecular transferase activity // D-ribose pyranase activity // identical protein binding	Carbohydrate transport/metabolism
rbsA	P04983	56.5125	206.646	1.87052	0.00246511	55042	18	ribose ABC transporter ATP binding subunit	Carbohydrate transport/metabolism // D-ribose transmembrane transport	membrane // ATP-binding cassette (ABC) transporter complex // plasma membrane	D-ribose-importing ATPase activity // ATPase-coupled carbohydrate transmembrane transporter activity // ATPase activity // nucleotide binding // D-ribose transmembrane transporter activity // protein binding // ATP binding // ATPase-coupled monosaccharide transmembrane transporter activity	Carbohydrate transport/metabolism
mgtA	P0ABB8	178.528	776.215	2.12031	1.20672e-05	99466	65	Mg<sup>2+</sup> importing P-type ATPase	magnesium ion transport // cellular response to magnesium ion // magnesium ion transmembrane transport	intracellular membrane-bounded organelle // integral component of membrane // membrane // integral component of plasma membrane // plasma membrane	ATPase-coupled cation transmembrane transporter activity // metal ion binding // nucleotide binding // ion transmembrane transporter activity, phosphorylative mechanism // protein binding // ATP binding // magnesium transmembrane transporter activity, phosphorylative mechanism	Ion transport
ilvG	P0DP89	604.112	1724.06	1.51292	0.0335438	34507	52	acetolactate synthase II subunit IlvG				Carbohydrate transport/metabolism

## Sheet: rpoBE672K_DEG
Gene	Uniprot accession	WT FPKM	SQ53 FPKM	log2 fold change	p value	MW	copies/cell	Gene products (polypeptides and RNAs only)	GO terms (biological process)	GO terms (cellular component)	GO terms (molecular function)	Final category
thrL	P0AD86	26695.6	0	#NAME?	3.89371e-66	2138		<i>thr</i> operon leader peptide	regulation of DNA-templated transcription, termination // transcriptional attenuation by ribosome // cellular amino acid biosynthetic process // threonine biosynthetic process // transcriptional attenuation	cytosol		AA uptake/metabolism
leuL	P0AD79	4990.72	0	#NAME?	3.9956e-17	3146		<i>leu</i> operon leader peptide	branched-chain amino acid biosynthetic process // cellular amino acid biosynthetic process // transcriptional attenuation by ribosome // leucine biosynthetic process	cytosol		AA uptake/metabolism
metN	P30750	445.926	157.734	-1.49931	1.12212e-32	37788	1090	L-methionine/D-methionine ABC transporter ATP binding subunit	metabolic process // amino acid transmembrane transport // L-alpha-amino acid transmembrane transport // transmembrane transport // D-methionine transport // amino acid transport // methionine transport	Gram-negative-bacterium-type cell wall // membrane // ATP-binding cassette (ABC) transporter complex, substrate-binding subunit-containing // plasma membrane		AA uptake/metabolism
ivy	P0AD59	572.989	147.416	-1.95861	3.25379e-18	16872	1704	periplasmic chaperone, inhibitor of vertebrate C-type lysozyme	negative regulation of catalytic activity // chaperone-mediated protein folding // regulation of catalytic activity	periplasmic space // outer membrane-bounded periplasmic space		Unknown
yagN	P71297	630.492	175.833	-1.84227	1.87578e-39	15815		CP4-6 prophage; protein YagN				Unknown
yahK	P75691	235.592	92.1264	-1.3546	1.74346e-16	37978	1474	aldehyde reductase, NADPH-dependent	oxidation-reduction process			Energy production and conversion
yahO	P75694	1152.52	220.65	-2.38496	2.98784e-40	9895	4029	DUF1471 domain-containing protein YahO	response to radiation	periplasmic space		Unknown
bolA	P0ABE2	897.289	197.454	-2.18406	7.12901e-31	11994	279	DNA binding transcriptional dual regulator BolA-phosphate // DNA-binding transcriptional dual regulator BolA	transcription, DNA-templated	// cytosol		Signal transduction mechanisms
ybaY	P77717	341.432	69.8231	-2.28982	7.27829e-31	19431	4627	PF09619 family lipoprotein YbaY		plasma membrane // membrane // outer membrane-bounded periplasmic space		Unknown
ompT	P09169	5685.47	2800.56	-1.02156	1.45577e-46	35562	13908	DLP12 prophage; protease 7	proteolysis	membrane // intrinsic component of cell outer membrane // integral component of membrane // cell outer membrane		Unknown
cusC	P77211	407.661	13.9002	-4.87419	1.58921e-112	50270	1475	copper/silver export system outer membrane channel	transmembrane transport // ion transport // protein palmitoylation // protein homotrimerization // cellular copper ion homeostasis // response to silver ion // detoxification of copper ion // response to copper ion // copper ion export	pore complex // integral component of membrane // membrane // cell outer membrane		Ion transport/homeostasis
cusF	P77214	1117.88	56.2952	-4.3116	8.217e-59	12251	29517	copper/silver export system periplasmic binding protein	cellular copper ion homeostasis // response to zinc ion // response to silver ion // detoxification of copper ion // response to copper ion	periplasmic space // outer membrane-bounded periplasmic space		Ion transport/homeostasis
cusB	P77239	366.084	23.61	-3.95471	2.43238e-79	44305	2333	copper/silver export system membrane fusion protein	transmembrane transport // copper ion transport // ion transport // cellular copper ion homeostasis // response to silver ion // detoxification of copper ion // plasma membrane copper ion transport // response to copper ion // copper ion export	cell envelope // membrane // outer membrane-bounded periplasmic space		Ion transport/homeostasis
cusA	P38054	114.969	9.41691	-3.60985	6.28886e-62	114707	356	copper/silver export system RND permease	transmembrane transport // silver ion transmembrane transport // copper ion transport // cation transport // ion transport // cellular copper ion homeostasis // response to silver ion // detoxification of copper ion // silver ion transport // plasma membrane copper ion transport // response to copper ion // copper ion export	membrane // plasma membrane // integral component of membrane		Ion transport/homeostasis
cspE	P0A972	22960.8	20419.7	-0.169205	1.62035e-20	7463	17168	transcription antiterminator and regulator of RNA stability	regulation of gene expression // negative regulation of DNA-templated transcription, termination // transcription antitermination	cytoplasm // cytosol		Protein synthesis/folding
acrZ	P0AAW9	1620.62	746.045	-1.11921	1.22104e-18	5300		multidrug efflux pump accessory protein AcrZ	xenobiotic detoxification by transmembrane export across the plasma membrane // response to antibiotic // cellular response to cell envelope stress	integral component of membrane // cytosol // cell outer membrane // plasma membrane // membrane		Multidrug efflux
dps	P0ABT2	3156.48	393.879	-3.00249	0	18695	4698	DNA protection during starvation protein	chromosome condensation // oxidation-reduction process // cellular iron ion homeostasis // response to stress // response to starvation	cytoplasm // nucleoid		DNA damage
gstB	P0ACA7	385.587	128.865	-1.58119	1.68911e-17	23713	627	glutathione <i>S</i>-transferase GstB	oxidation-reduction process	cytoplasm // cytosol		Oxidative stress
artJ	P30860	1545.78	874.459	-0.821867	9.81518e-23	26829	9359	L-arginine ABC transporter periplasmic binding protein	nitrogen compound transport // arginine transport // amino acid transport // L-arginine import across plasma membrane	membrane // periplasmic space // outer membrane-bounded periplasmic space		AA uptake/metabolism
ybjP	P75818	335.633	89.7636	-1.90268	1.13858e-27	18991	1344	DUF3828 domain-containing lipoprotein YbjP		plasma membrane // membrane		Unknown
poxB	P07003	226.618	50.9192	-2.15398	1.96821e-42	62011	258	pyruvate oxidase	oxidation-reduction process // pyruvate catabolic process // pyruvate metabolic process	plasma membrane // membrane // protein-containing complex // cytosol		Carbohydrate transport/metabolism
cspD	P0A968	1089.12	318.268	-1.77484	1.08052e-40	7969	1247	DNA replication inhibitor CspD	modulation of process of other organism // regulation of gene expression // regulation of transcription, DNA-templated // response to starvation // negative regulation of DNA replication	cytoplasm // cytosol		Negative regulation of transcription/translation/replication
clpA	P0ABH9	670.449	387.614	-0.790509	1.90094e-17	84207	530	ATP-dependent Clp protease ATP-binding subunit ClpA	cellular response to heat // response to unfolded protein // protein unfolding // response to Oxidative stresss // proteolysis	cytoplasm // cytosol		Oxidative stress
ycaC	P21367	265.468	39.3464	-2.75424	1.68849e-37	23100	1884	putative hydrolase		cytosol		Unknown
rmf	P0AFW2	7744.66	1461.44	-2.40581	1.656e-75	6507	117	ribosome modulation factor	regulation of translation // negative regulation of translation in response to stress // cellular response to stress	cytosol // cytoplasm		Negative regulation of transcription/translation/replication
cbpA	P36659	248.67	61.5236	-2.01502	7.79722e-26	34455	131	curved DNA-binding protein	protein folding // protein refolding // ATP-dependent chaperone mediated protein folding // chaperone cofactor-dependent protein refolding	cytoplasm // nucleoid // bacterial nucleoid // cytosol		Double helix structure
yccJ	P0AB14	2024.9	132.931	-3.92911	1.38449e-25	8524	2565	PF13993 family protein YccJ		cytosol		Unknown
wrbA	P0A8G6	773.253	138.719	-2.47878	2.2183e-64	20846	5306	NAD(P)H:quinone oxidoreductase	oxidation-reduction process // response to Oxidative stresss	protein-containing complex // cytosol		Oxidative stress
phoH	P0A9K1	239.03	44.0945	-2.43852	7.06346e-44	39265		ATP-binding protein PhoH		cytoplasm // cytosol		Unknown
msyB	P25738	728.52	128.669	-2.50131	1.09258e-64	14259	3968	acidic protein MsyB		cytosol		Unknown
grxB	P0AC59	447.75	188.6	-1.24737	6.59142e-29	24350	2666	oxidized glutaredoxin 2 // reduced glutaredoxin 2	electron transport chain // oxidation-reduction process	// cytosol		Oxidative stress
potD	P0AFK9	809.129	425.883	-0.925912	1.09803e-16	38867	3341	spermidine preferential ABC transporter periplasmic binding protein	polyamine transport // putrescine transport // spermidine transport	periplasmic space // outer membrane-bounded periplasmic space		AA uptake/metabolism
ycgB	P29013	164.682	18.577	-3.14809	1.03076e-48	60814	5	PF04293 family protein YcgB	cellular response to DNA damage stimulus	cytosol		DNA damage
yciI	P0AB55	1019.09	408.305	-1.31957	4.05012e-19	10602	2116	protein YciI		cytosol		Unknown
[truncated: 238 more rows]
